# Supplementary material for: Knockdown of death receptor 5 antisense long noncoding RNA and cisplatin treatment modulate similar macromolecular and metabolic changes in HeLa cells
Source: Turk J Biol. 2022 Dec 5;46(6):488–500. doi: 10.55730/1300-0152.2634 (PMC10387844; doi:10.55730/1300-0152.2634)
Supplement: Supplementary file 2 [file BIY-2208-47_0_Supplementary_Table_1.xlsx]

## Sheet: Sheet1
List of differentially expressed transcripts in cisplatin-treated HeLa cells
Transcript_id	Gene_id	Gene_name	Description	Biotype	BaseMean	log2FoldChange	lfcSE	Stat	pvalue	padj
ENSG00000164082.15	ENSG00000164082	GRM2	glutamate metabotropic receptor 2	protein_coding	47.0578	9.23215	1.21718	7.58488	3.32798e-14	1.60701e-13
ENSG00000253695.2	ENSG00000253695	RP11-177H2.2	NA	lncRNA	31.1998	8.63967	1.23149	7.01561	2.28953e-12	9.97966e-12
ENSG00000169067.4	ENSG00000169067	ACTBL2	actin beta like 2	protein_coding	29.0156	8.53569	1.23686	6.9011	5.16005e-12	2.20846e-11
ENSG00000164283.13	ENSG00000164283	ESM1	endothelial cell specific molecule 1	protein_coding	23.931	8.25532	1.25317	6.58753	4.47196e-11	1.8078e-10
ENSG00000232909.1	ENSG00000232909	RP3-510O8.4	NA	lncRNA	19.6636	7.97283	1.26121	6.32156	2.58934e-10	1.00019e-09
ENSG00000261857.7	ENSG00000261857	MIA	MIA SH3 domain containing	protein_coding	37.9315	7.95354	1.22152	6.51118	7.45604e-11	2.97345e-10
ENSG00000189001.11	ENSG00000189001	SBSN	suprabasin	protein_coding	16.9965	7.76245	1.27177	6.10368	1.03657e-09	3.83351e-09
ENSG00000249846.7	ENSG00000249846	LINC02021	long intergenic non-protein coding RNA 2021	lncRNA	32.2545	7.71835	1.22793	6.28567	3.26442e-10	1.25101e-09
ENSG00000196611.6	ENSG00000196611	MMP1	matrix metallopeptidase 1	protein_coding	15.7853	7.65362	1.2787	5.98548	2.15758e-09	7.81661e-09
ENSG00000251992.1	ENSG00000251992	SCARNA17	NA	scaRNA	29.4318	7.58272	1.25158	6.05852	1.37378e-09	5.04424e-09
ENSG00000184697.7	ENSG00000184697	CLDN6	claudin 6	protein_coding	355.047	7.57996	0.428602	17.6853	5.44246e-70	1.93663e-68
ENSG00000147443.13	ENSG00000147443	DOK2	docking protein 2	protein_coding	14.3901	7.52103	1.28584	5.84911	4.94209e-09	1.74745e-08
ENSG00000175820.4	ENSG00000175820	CCDC168	coiled-coil domain containing 168	protein_coding	149.695	7.44652	0.62544	11.9061	1.10066e-32	1.17667e-31
ENSG00000253190.4	ENSG00000253190	AC084082.3	NA	lncRNA	13.0016	7.37918	1.30561	5.65192	1.58667e-08	5.41627e-08
ENSG00000255931.2	ENSG00000255931	RP11-286N22.10	NA	lncRNA	12.7752	7.35445	1.3118	5.60639	2.06595e-08	6.98839e-08
ENSG00000170608.3	ENSG00000170608	FOXA3	forkhead box A3	protein_coding	25.0221	7.3481	1.24428	5.9055	3.51586e-09	1.25387e-08
ENSG00000187997.11	ENSG00000187997	C17orf99	chromosome 17 open reading frame 99	protein_coding	12.6191	7.32881	1.31251	5.58382	2.35285e-08	7.91936e-08
ENSG00000229835.2	ENSG00000229835	KHSRPP1	NA	processed_pseudogene	12.5653	7.32345	1.30458	5.61364	1.98113e-08	6.71559e-08
ENSG00000063015.20	ENSG00000063015	SEZ6	seizure related 6 homolog	protein_coding	12.521	7.31605	1.32581	5.51816	3.42568e-08	1.13824e-07
ENSG00000288531.1	ENSG00000288531	RP11-206L10.19	NA	lncRNA	12.0731	7.2644	1.32294	5.49109	3.99457e-08	1.3192e-07
ENSG00000253295.2	ENSG00000253295	RP11-779O18.1	NA	lncRNA	23.4143	7.25237	1.24656	5.8179	5.95912e-09	2.09661e-08
ENSG00000185668.8	ENSG00000185668	POU3F1	POU class 3 homeobox 1	protein_coding	22.8859	7.22074	1.2459	5.79561	6.80721e-09	2.38511e-08
ENSG00000266826.2	ENSG00000266826	IGBP1P2	NA	protein_coding	22.7109	7.2094	1.24635	5.78443	7.27608e-09	2.54317e-08
ENSG00000158113.13	ENSG00000158113	LRRC43	leucine rich repeat containing 43	protein_coding	11.3216	7.17497	1.312	5.46873	4.53272e-08	1.49076e-07
ENSG00000188451.8	ENSG00000188451	SRP72P2	NA	processed_pseudogene	11.0837	7.14117	1.32835	5.37596	7.61768e-08	2.46658e-07
ENSG00000258576.1	ENSG00000258576	CTD-2644I21.1	NA	lncRNA	10.6099	7.0799	1.32351	5.34935	8.82687e-08	2.84456e-07
ENSG00000182896.13	ENSG00000182896	TMEM95	transmembrane protein 95	protein_coding	10.5308	7.06706	1.34842	5.24098	1.59722e-07	5.04262e-07
ENSG00000287251.1	ENSG00000287251	RP11-555G19.4	NA	lncRNA	10.3323	7.03939	1.34279	5.24235	1.58542e-07	5.00769e-07
ENSG00000263201.1	ENSG00000263201	DPEP2NB	DPEP2 neighbor	protein_coding	9.77689	6.96357	1.33165	5.22929	1.70159e-07	5.36156e-07
ENSG00000189167.12	ENSG00000189167	ZAR1L	zygote arrest 1 like	protein_coding	18.9785	6.94749	1.26069	5.51087	3.57063e-08	1.18322e-07
ENSG00000225357.3	ENSG00000225357	RPF2P1	NA	processed_pseudogene	9.48758	6.91768	1.3431	5.15054	2.59733e-07	8.06246e-07
ENSG00000268743.1	ENSG00000268743	CTD-2538G9.5	NA	lncRNA	8.69417	6.7922	1.35647	5.00726	5.5211e-07	1.67071e-06
ENSG00000286113.1	ENSG00000286113	LINC01617	NA	lncRNA	16.6651	6.75565	1.28198	5.26968	1.36658e-07	4.33967e-07
ENSG00000259645.1	ENSG00000259645	RP11-253M7.6	NA	lncRNA	15.6359	6.66671	1.27917	5.21176	1.87053e-07	5.87869e-07
ENSG00000280162.1	ENSG00000280162	RP11-314N13.9	NA	TEC	7.86355	6.64928	1.36625	4.86681	1.13415e-06	3.34229e-06
ENSG00000121101.16	ENSG00000121101	TEX14	testis expressed 14, intercellular bridge forming factor	protein_coding	336.069	6.60792	0.331936	19.9072	3.52526e-88	2.02617e-86
ENSG00000226835.3	ENSG00000226835	ARHGAP29-AS1	uncharacterized LOC107985092	lncRNA	14.818	6.58634	1.28788	5.11409	3.15253e-07	9.71377e-07
ENSG00000091138.13	ENSG00000091138	SLC26A3	solute carrier family 26 member 3	protein_coding	14.7379	6.57966	1.28419	5.12361	2.99742e-07	9.25473e-07
ENSG00000128276.10	ENSG00000128276	RFPL3	ret finger protein like 3	protein_coding	7.42497	6.5685	1.39269	4.71643	2.40017e-06	6.86854e-06
ENSG00000196337.13	ENSG00000196337	CGB7	chorionic gonadotropin subunit beta 7	protein_coding	7.38751	6.55576	1.39076	4.71379	2.43149e-06	6.95304e-06
ENSG00000262152.7	ENSG00000262152	LINC00514	NA	protein_coding	26.8481	6.55097	1.08983	6.01101	1.84367e-09	6.71697e-09
ENSG00000286620.1	ENSG00000286620	CH17-262O2.4	NA	TEC	7.25458	6.52798	1.41311	4.61959	3.84507e-06	1.07876e-05
ENSG00000166670.10	ENSG00000166670	MMP10	matrix metallopeptidase 10	protein_coding	7.17976	6.51509	1.40244	4.64555	3.39172e-06	9.57303e-06
ENSG00000187848.15	ENSG00000187848	P2RX2	purinergic receptor P2X 2	protein_coding	6.93033	6.46629	1.40794	4.59274	4.37464e-06	1.22154e-05
ENSG00000283740.1	ENSG00000283740	TAF11L11	NA	protein_coding	6.71774	6.42179	1.40767	4.56201	5.06656e-06	1.40665e-05
ENSG00000235354.1	ENSG00000235354	RPS29P16	NA	processed_pseudogene	6.65478	6.4037	1.42945	4.47982	7.47064e-06	2.04364e-05
ENSG00000274447.1	ENSG00000274447	LLNLR-304G9.1	NA	lncRNA	13.0659	6.40336	1.29896	4.9296	8.23991e-07	2.45303e-06
ENSG00000165606.10	ENSG00000165606	DRGX	dorsal root ganglia homeobox	protein_coding	6.59882	6.40079	1.40892	4.54304	5.54476e-06	1.53565e-05
ENSG00000184524.6	ENSG00000184524	CEND1	cell cycle exit and neuronal differentiation 1	protein_coding	12.984	6.39972	1.29967	4.92412	8.4742e-07	2.52001e-06
ENSG00000167011.9	ENSG00000167011	NAT16	N-acetyltransferase 16 (putative)	protein_coding	6.4938	6.37424	1.40334	4.54218	5.56744e-06	1.54147e-05
ENSG00000267095.1	ENSG00000267095	CTD-2319I12.5	NA	lncRNA	6.46793	6.369	1.48237	4.29649	1.73524e-05	4.57248e-05
ENSG00000265345.1	ENSG00000265345	MIR5188	microRNA 5188	miRNA	12.7238	6.36727	1.30149	4.89231	9.96615e-07	2.94852e-06
ENSG00000256222.3	ENSG00000256222	MTRNR2L3	MT-RNR2 like 3	protein_coding	6.34914	6.33977	1.40976	4.49704	6.89046e-06	1.89083e-05
ENSG00000104177.18	ENSG00000104177	MYEF2	myelin expression factor 2	protein_coding	6.32122	6.33471	1.41243	4.48499	7.29182e-06	1.99633e-05
ENSG00000182759.4	ENSG00000182759	MAFA	MAF bZIP transcription factor A	protein_coding	45.8601	6.32443	0.806825	7.83867	4.55359e-15	2.30143e-14
ENSG00000176428.6	ENSG00000176428	VPS37D	VPS37D subunit of ESCRT-I	protein_coding	6.29102	6.32262	1.4783	4.27696	1.8946e-05	4.97263e-05
ENSG00000270482.1	ENSG00000270482	RP11-131L12.2	NA	lncRNA	6.2278	6.31706	1.41926	4.45094	8.54935e-06	2.32479e-05
ENSG00000189052.7	ENSG00000189052	CGB5	chorionic gonadotropin subunit beta 5	protein_coding	6.22309	6.30825	1.43321	4.40147	1.07518e-05	2.89576e-05
ENSG00000233061.1	ENSG00000233061	TTLL7-IT1	NA	lncRNA	6.19275	6.30232	1.42734	4.41543	1.0081e-05	2.72185e-05
ENSG00000242667.1	ENSG00000242667	RP11-745A24.2	NA	processed_pseudogene	22.506	6.28299	1.10453	5.68838	1.2825e-08	4.40115e-08
ENSG00000278249.1	ENSG00000278249	SCARNA2	small Cajal body-specific RNA 2	scaRNA	11.7998	6.26065	1.31934	4.7453	2.08201e-06	5.99022e-06
ENSG00000270066.3	ENSG00000270066	SCARNA2	NA	lncRNA	11.7998	6.26065	1.31934	4.7453	2.08201e-06	5.99022e-06
ENSG00000274884.1	ENSG00000274884	ENSG10010134870.1	NA	misc_RNA	6.01776	6.26023	1.43629	4.35862	1.30887e-05	3.49537e-05
ENSG00000146221.10	ENSG00000146221	TCTE1	t-complex-associated-testis-expressed 1	protein_coding	11.7591	6.25301	1.30568	4.78907	1.67555e-06	4.86141e-06
ENSG00000235718.9	ENSG00000235718	MFRP	membrane frizzled-related protein	protein_coding	5.96881	6.25047	1.4228	4.39307	1.11762e-05	3.0056e-05
ENSG00000228784.9	ENSG00000228784	LINC00954	long intergenic non-protein coding RNA 954	lncRNA	11.7742	6.24983	1.32002	4.73464	2.19442e-06	6.29763e-06
ENSG00000244476.3	ENSG00000244476	ERVFRD-1	endogenous retrovirus group FRD member 1, envelope	protein_coding	11.7742	6.24983	1.32002	4.73464	2.19442e-06	6.29763e-06
ENSG00000288549.1	ENSG00000288549	CTD-2012J19.4	NA	lncRNA	21.5141	6.22544	1.11031	5.60694	2.05938e-08	6.96867e-08
ENSG00000230098.1	ENSG00000230098	TCERG1L-AS1	TCERG1L antisense RNA 1	lncRNA	5.82658	6.21372	1.44408	4.3029	1.68577e-05	4.4486e-05
ENSG00000235802.1	ENSG00000235802	HCFC1-AS1	NA	lncRNA	5.77508	6.21105	1.45774	4.26075	2.03741e-05	5.33203e-05
ENSG00000125531.7	ENSG00000125531	FNDC11	fibronectin type III domain containing 11	protein_coding	5.78451	6.20491	1.43148	4.33462	1.46015e-05	3.87691e-05
ENSG00000234112.2	ENSG00000234112	RP11-145A3.4	NA	processed_pseudogene	5.76348	6.20057	1.42942	4.33781	1.43907e-05	3.82355e-05
ENSG00000227082.3	ENSG00000227082	LINC02798	uncharacterized LOC107985194	lncRNA	21.0577	6.19635	1.1061	5.602	2.11893e-08	7.15859e-08
ENSG00000240775.1	ENSG00000240775	RP11-170N16.2	NA	processed_pseudogene	5.75878	6.19285	1.50552	4.11344	3.89813e-05	9.89492e-05
ENSG00000228995.1	ENSG00000228995	MTND1P9	NA	processed_pseudogene	5.70983	6.18162	1.47405	4.19362	2.74534e-05	7.08717e-05
ENSG00000274529.5	ENSG00000274529	SEBOX	SEBOX homeobox	protein_coding	5.69364	6.17868	1.49162	4.14226	3.43894e-05	8.78759e-05
ENSG00000176381.6	ENSG00000176381	PRR18	proline rich 18	protein_coding	5.62125	6.16247	1.45221	4.24352	2.20037e-05	5.7364e-05
ENSG00000273171.1	ENSG00000273171	CTB-96E2.2	NA	protein_coding	11.0475	6.15637	1.33263	4.61973	3.84249e-06	1.07818e-05
ENSG00000287821.1	ENSG00000287821	RP11-867O8.10	NA	lncRNA	5.53712	6.14442	1.43821	4.27226	1.93498e-05	5.07275e-05
ENSG00000175202.6	ENSG00000175202	HIGD2B	HIG1 hypoxia inducible domain family member 2B	protein_coding	10.9282	6.14282	1.32206	4.64642	3.37746e-06	9.53672e-06
ENSG00000277209.1	ENSG00000277209	RPPH1	ribonuclease P RNA component H1	ribozyme	202.626	6.14146	0.382821	16.0426	6.43579e-58	1.6367e-56
ENSG00000213970.4	ENSG00000213970	RP11-264F23.1	NA	transcribed_processed_pseudogene	10.9015	6.13949	1.32028	4.65013	3.3172e-06	9.37437e-06
ENSG00000250609.1	ENSG00000250609	RP11-158C21.2	NA	processed_pseudogene	5.44625	6.11609	1.46731	4.16822	3.06988e-05	7.88377e-05
ENSG00000262406.3	ENSG00000262406	MMP12	matrix metallopeptidase 12	protein_coding	5.44625	6.11609	1.46731	4.16822	3.06988e-05	7.88377e-05
ENSG00000227512.1	ENSG00000227512	RP11-413M3.4	NA	lncRNA	10.68	6.11031	1.31502	4.64656	3.37522e-06	9.53139e-06
ENSG00000202198.1	ENSG00000202198	7SK	RNA component of 7SK nuclear ribonucleoprotein	misc_RNA	2807.46	6.09353	0.506465	12.0315	2.42696e-33	2.64446e-32
ENSG00000283293.1	ENSG00000283293	RN7SK	NA	snRNA	2807.46	6.09353	0.506465	12.0315	2.42696e-33	2.64446e-32
ENSG00000260286.4	ENSG00000260286	ARMH2	armadillo like helical domain containing 2	protein_coding	5.30848	6.07663	1.48674	4.08722	4.3657e-05	0.000110211
ENSG00000165188.14	ENSG00000165188	RNF183	ring finger protein 183	protein_coding	5.30848	6.07663	1.48674	4.08722	4.3657e-05	0.000110211
ENSG00000102239.5	ENSG00000102239	BRS3	bombesin receptor subtype 3	protein_coding	5.30848	6.07663	1.48674	4.08722	4.3657e-05	0.000110211
ENSG00000258982.1	ENSG00000258982	RP11-638I2.4	NA	lncRNA	5.29675	6.07386	1.48664	4.08563	4.39575e-05	0.000110897
ENSG00000283071.1	ENSG00000283071	LBHD2	LBH domain containing 2	protein_coding	5.21059	6.05419	1.47396	4.10744	4.0006e-05	0.000101446
ENSG00000285480.2	ENSG00000285480	H2BE1	NA	protein_coding	56.57	6.03415	0.668034	9.0327	1.67485e-19	1.05497e-18
ENSG00000267334.1	ENSG00000267334	KIF18B-DT	NA	lncRNA	5.10302	6.02902	1.48149	4.06955	4.71033e-05	0.000118328
ENSG00000185338.7	ENSG00000185338	SOCS1	suppressor of cytokine signaling 1	protein_coding	93.4564	6.02325	0.511904	11.7664	5.81712e-32	6.03834e-31
ENSG00000254718.6	ENSG00000254718	CTD-2184C24.2	uncharacterized LOC101927702	lncRNA	18.5761	6.01521	1.12467	5.34844	8.87151e-08	2.85793e-07
ENSG00000270532.1	ENSG00000270532	PEBP1P2	NA	processed_pseudogene	9.99173	6.01085	1.33215	4.51215	6.41727e-06	1.76633e-05
ENSG00000258343.2	ENSG00000258343	RP11-536G4.2	uncharacterized LOC105369921	lncRNA	9.93794	6.00426	1.32475	4.53236	5.8329e-06	1.61184e-05
ENSG00000099985.4	ENSG00000099985	OSM	oncostatin M	protein_coding	5.03075	6.00252	1.47307	4.07483	4.60473e-05	0.000115858
ENSG00000215120.2	ENSG00000215120	SOCS6P1	NA	processed_pseudogene	18.3784	5.99689	1.16236	5.15924	2.47955e-07	7.70918e-07
ENSG00000198336.9	ENSG00000198336	MYL4	myosin light chain 4	protein_coding	4.9725	5.98889	1.46837	4.0786	4.53081e-05	0.000114114
ENSG00000233069.1	ENSG00000233069	RP5-930J4.2	NA	lncRNA	4.94459	5.98223	1.50539	3.97386	7.07163e-05	0.000174693
ENSG00000199036.1	ENSG00000199036	MIR219A1	microRNA 219a-1	miRNA	18.1877	5.98215	1.12028	5.33985	9.30258e-08	2.99077e-07
ENSG00000261404.7	ENSG00000261404	PSMD7-DT	uncharacterized LOC101928035	lncRNA	4.93975	5.98099	1.47056	4.06714	4.75933e-05	0.000119471
ENSG00000129596.5	ENSG00000129596	CDO1	cysteine dioxygenase type 1	protein_coding	4.93504	5.9709	1.5341	3.89211	9.93766e-05	0.000241932
ENSG00000110876.10	ENSG00000110876	SELPLG	selectin P ligand	protein_coding	27.0928	5.96409	0.934878	6.37954	1.77621e-10	6.92896e-10
ENSG00000287534.1	ENSG00000287534	RP11-571I18.6	NA	lncRNA	9.67654	5.962	1.34472	4.43365	9.26503e-06	2.51026e-05
ENSG00000280402.1	ENSG00000280402	RP11-20I23.10	NA	TEC	4.89093	5.95994	1.51915	3.9232	8.73797e-05	0.000213836
ENSG00000213060.4	ENSG00000213060	RP4-612B18.3	NA	processed_pseudogene	17.9372	5.9515	1.11947	5.31637	1.05855e-07	3.38801e-07
ENSG00000131910.5	ENSG00000131910	NR0B2	nuclear receptor subfamily 0 group B member 2	protein_coding	4.84887	5.94903	1.48851	3.99664	6.4249e-05	0.000159397
ENSG00000278819.1	ENSG00000278819	RP5-1099C19.2	NA	unprocessed_pseudogene	4.84887	5.94903	1.48851	3.99664	6.4249e-05	0.000159397
ENSG00000213500.3	ENSG00000213500	LAP3P2	NA	processed_pseudogene	4.80681	5.93853	1.47571	4.0242	5.71696e-05	0.000142406
ENSG00000081051.8	ENSG00000081051	AFP	alpha fetoprotein	protein_coding	17.5692	5.93503	1.1202	5.2982	1.16948e-07	3.73163e-07
ENSG00000218980.2	ENSG00000218980	FTH1P15	NA	processed_pseudogene	17.5341	5.92953	1.1196	5.2961	1.18301e-07	3.77215e-07
ENSG00000259788.1	ENSG00000259788	RP11-359K18.3	NA	lncRNA	9.45018	5.92811	1.34463	4.40873	1.0398e-05	2.80463e-05
ENSG00000251168.1	ENSG00000251168	CTD-2072I24.1	NA	lncRNA	4.75787	5.92655	1.49429	3.96612	7.30519e-05	0.000180217
ENSG00000244953.1	ENSG00000244953	RP11-613D13.8	NA	lncRNA	25.7708	5.90361	0.923289	6.39411	1.6149e-10	6.31511e-10
ENSG00000164175.15	ENSG00000164175	SLC45A2	solute carrier family 45 member 2	protein_coding	4.6856	5.89855	1.53172	3.85094	0.000117665	0.00028406
ENSG00000205835.9	ENSG00000205835	GMNC	geminin coiled-coil domain containing	protein_coding	4.67146	5.89419	1.49632	3.93914	8.17749e-05	0.000200734
ENSG00000187862.13	ENSG00000187862	TTC24	tetratricopeptide repeat domain 24	protein_coding	102.82	5.88799	0.486951	12.0916	1.17054e-33	1.29045e-32
ENSG00000249850.1	ENSG00000249850	KRT18P31	NA	processed_pseudogene	34.3086	5.88485	0.806352	7.29812	2.91824e-13	1.3399e-12
ENSG00000216901.1	ENSG00000216901	ZNF603P	NA	unprocessed_pseudogene	16.807	5.87252	1.14141	5.14499	2.67541e-07	8.29156e-07
ENSG00000177947.14	ENSG00000177947	ODF3	outer dense fiber of sperm tails 3	protein_coding	9.07227	5.86803	1.34716	4.35584	1.32556e-05	3.5389e-05
ENSG00000259881.1	ENSG00000259881	RP11-830F9.5	uncharacterized LOC101927793	lncRNA	4.56184	5.86617	1.50186	3.90595	9.38569e-05	0.00022913
ENSG00000060558.4	ENSG00000060558	GNA15	G protein subunit alpha 15	protein_coding	8.99975	5.86396	1.35441	4.32953	1.49429e-05	3.96278e-05
ENSG00000260021.1	ENSG00000260021	RP11-480I12.10	NA	lncRNA	4.54783	5.85266	1.55132	3.7727	0.000161489	0.000383394
ENSG00000155918.8	ENSG00000155918	RAET1L	retinoic acid early transcript 1L	protein_coding	74.954	5.8494	0.535439	10.9245	8.80457e-28	7.84276e-27
ENSG00000267117.1	ENSG00000267117	AC010525.4	NA	lncRNA	4.46842	5.8412	1.52744	3.82418	0.000131206	0.000314687
ENSG00000116748.22	ENSG00000116748	AMPD1	adenosine monophosphate deaminase 1	protein_coding	4.47543	5.8324	1.50904	3.86496	0.000111107	0.000268996
ENSG00000281450.1	ENSG00000281450	PANDAR	promoter of CDKN1A antisense DNA damage activated RNA	lncRNA	4.45682	5.8275	1.50479	3.87263	0.000107667	0.000261202
ENSG00000249131.2	ENSG00000249131	PSD2-AS1	PSD2 antisense RNA 1	lncRNA	4.4544	5.82674	1.50854	3.8625	0.000112234	0.000271603
ENSG00000233996.1	ENSG00000233996	KDM3AP1	NA	processed_pseudogene	4.43579	5.82182	1.49943	3.88268	0.000103311	0.000251084
ENSG00000227234.2	ENSG00000227234	SPANXB1	SPANX family member B1	protein_coding	4.43337	5.82112	1.51417	3.84443	0.000120831	0.00029119
ENSG00000286718.1	ENSG00000286718	RP11-355O1.12	NA	lncRNA	4.40304	5.81297	1.51177	3.84515	0.00012048	0.000290421
ENSG00000260613.2	ENSG00000260613	RP3-522J7.6	NA	lncRNA	8.7409	5.81204	1.36492	4.25814	2.06132e-05	5.39097e-05
ENSG00000143595.13	ENSG00000143595	AQP10	aquaporin 10	protein_coding	4.38443	5.8081	1.50031	3.87126	0.000108275	0.000262443
ENSG00000286048.1	ENSG00000286048	CTD-2366F13.3	NA	lncRNA	4.38443	5.8081	1.50031	3.87126	0.000108275	0.000262443
ENSG00000258858.1	ENSG00000258858	RP11-982M15.5	NA	lncRNA	8.66029	5.80726	1.34836	4.30692	1.65541e-05	4.37145e-05
ENSG00000188582.10	ENSG00000188582	PAQR9	progestin and adipoQ receptor family member 9	protein_coding	15.9206	5.78763	1.13702	5.0902	3.57691e-07	1.09816e-06
ENSG00000229409.1	ENSG00000229409	RP11-494O16.3	NA	processed_pseudogene	8.54801	5.78531	1.40218	4.12594	3.69218e-05	9.39495e-05
ENSG00000214049.8	ENSG00000214049	UCA1	urothelial cancer associated 1	lncRNA	8.49702	5.77852	1.35408	4.26747	1.97699e-05	5.17738e-05
ENSG00000227431.6	ENSG00000227431	CSE1L-AS1	CSE1L antisense RNA 1	lncRNA	8.49821	5.77816	1.34823	4.28574	1.82134e-05	4.7896e-05
ENSG00000286756.1	ENSG00000286756	CMB9-22P13.4	NA	lncRNA	4.31216	5.77735	1.53797	3.75647	0.000172327	0.000407913
ENSG00000227407.1	ENSG00000227407	AC008746.3	NA	lncRNA	4.30044	5.77382	1.5286	3.7772	0.000158604	0.000376906
ENSG00000187094.12	ENSG00000187094	CCK	cholecystokinin	protein_coding	4.29113	5.77122	1.5246	3.7854	0.000153464	0.000365299
ENSG00000264895.1	ENSG00000264895	RP11-421E14.2	NA	lncRNA	8.47612	5.76963	1.36733	4.21964	2.4469e-05	6.3505e-05
ENSG00000144406.19	ENSG00000144406	UNC80	unc-80 homolog, NALCN channel complex subunit	protein_coding	4.2701	5.76524	1.51796	3.79802	0.000145854	0.000348159
ENSG00000232273.1	ENSG00000232273	FTH1P1	NA	processed_pseudogene	4.25149	5.76017	1.51758	3.79563	0.000147267	0.000351346
ENSG00000233765.1	ENSG00000233765	CDRT15P12	NA	unprocessed_pseudogene	4.24907	5.75934	1.51748	3.79533	0.000147447	0.000351714
ENSG00000167614.14	ENSG00000167614	TTYH1	tweety family member 1	protein_coding	31.0995	5.75633	0.830427	6.93177	4.1561e-12	1.78835e-11
ENSG00000279025.1	ENSG00000279025	RP11-131P10.2	NA	TEC	4.24437	5.75129	1.7036	3.37596	0.000735594	0.00160406
ENSG00000113070.8	ENSG00000113070	HBEGF	heparin binding EGF like growth factor	protein_coding	4467.08	5.74234	0.113036	50.8007	0	0
ENSG00000254213.2	ENSG00000254213	PRXL2AP2	NA	processed_pseudogene	4.1791	5.73986	1.51596	3.78629	0.000152912	0.000364113
ENSG00000170476.16	ENSG00000170476	MZB1	marginal zone B and B1 cell specific protein	protein_coding	15.397	5.73683	1.14263	5.0207	5.14823e-07	1.56101e-06
ENSG00000143107.10	ENSG00000143107	FNDC7	fibronectin type III domain containing 7	protein_coding	30.6397	5.73223	0.804989	7.12089	1.07236e-12	4.77374e-12
ENSG00000267308.3	ENSG00000267308	LINC01764	NA	lncRNA	4.14188	5.7288	1.58992	3.6032	0.000314318	0.000722211
ENSG00000204542.3	ENSG00000204542	C6orf15	chromosome 6 open reading frame 15	protein_coding	4.13704	5.72772	1.53334	3.73545	0.000187379	0.000441506
ENSG00000214946.14	ENSG00000214946	TBC1D26	TBC1 domain family member 26	protein_coding	4.12773	5.72512	1.53318	3.73414	0.000188357	0.00044358
ENSG00000267658.1	ENSG00000267658	RAB5C-AS1	NA	lncRNA	4.12786	5.71405	1.57074	3.63779	0.000274982	0.000635795
ENSG00000260133.1	ENSG00000260133	CA5AP1	NA	unprocessed_pseudogene	4.09753	5.70485	1.55277	3.67398	0.000238805	0.000556312
ENSG00000230806.1	ENSG00000230806	SRGAP2-AS1	SRGAP2 antisense RNA 1	lncRNA	8.09338	5.70148	1.36768	4.16872	3.06312e-05	7.86939e-05
ENSG00000229021.2	ENSG00000229021	AL591893.1	NA	lncRNA	29.9222	5.69769	0.808135	7.05042	1.78373e-12	7.8264e-12
ENSG00000157423.18	ENSG00000157423	HYDIN	HYDIN axonemal central pair apparatus protein	protein_coding	4.07408	5.69755	1.53393	3.71434	0.000203732	0.000477841
ENSG00000226148.1	ENSG00000226148	SLC25A39P1	NA	processed_pseudogene	8.03755	5.6936	1.39841	4.07147	4.67176e-05	0.000117446
ENSG00000205266.10	ENSG00000205266	KRT17P5	NA	transcribed_unprocessed_pseudogene	4.05547	5.69219	1.52869	3.72357	0.000196428	0.000461627
ENSG00000254094.1	ENSG00000254094	AC078852.1	NA	lncRNA	4.05305	5.69138	1.53706	3.70277	0.00021326	0.000499328
ENSG00000171236.10	ENSG00000171236	LRG1	leucine rich alpha-2-glycoprotein 1	protein_coding	4.02513	5.68336	1.52808	3.71927	0.000199797	0.000469177
ENSG00000188536.13	ENSG00000188536	HBA2	hemoglobin subunit alpha 2	protein_coding	4.01341	5.67982	1.52781	3.71761	0.000201115	0.000472106
ENSG00000250584.3	ENSG00000250584	LINC01511	long intergenic non-protein coding RNA 1511	lncRNA	22.1346	5.67747	0.936775	6.06066	1.35567e-09	4.97976e-09
ENSG00000249609.1	ENSG00000249609	RP11-635L1.3	NA	lncRNA	3.9948	5.67446	1.53385	3.6995	0.000216025	0.00050541
ENSG00000235701.1	ENSG00000235701	PCBP2P1	NA	processed_pseudogene	3.9948	5.67446	1.53385	3.6995	0.000216025	0.00050541
ENSG00000126264.10	ENSG00000126264	HCST	hematopoietic cell signal transducer	protein_coding	73.077	5.66692	0.533151	10.6291	2.18175e-26	1.84488e-25
ENSG00000179674.4	ENSG00000179674	ARL14	ADP ribosylation factor like GTPase 14	protein_coding	3.94343	5.65904	1.55022	3.65047	0.000261761	0.00060636
ENSG00000222028.5	ENSG00000222028	PSMB11	proteasome subunit beta 11	protein_coding	3.96906	5.65546	1.60463	3.52446	0.000424339	0.000957272
ENSG00000287684.1	ENSG00000287684	RP11-452F19.4	NA	lncRNA	3.94599	5.64996	1.69464	3.33401	0.000856023	0.00184756
ENSG00000213386.3	ENSG00000213386	RP11-779O18.2	NA	processed_pseudogene	21.6351	5.64287	0.936979	6.02241	1.71841e-09	6.27321e-09
ENSG00000279349.1	ENSG00000279349	RP11-147G7.3	NA	TEC	7.76077	5.63764	1.39336	4.04607	5.20838e-05	0.000130154
ENSG00000219863.5	ENSG00000219863	RPL31P28	NA	processed_pseudogene	3.89909	5.63304	1.55422	3.62435	0.000289692	0.000668497
ENSG00000108309.14	ENSG00000108309	RUNDC3A	RUN domain containing 3A	protein_coding	21.2255	5.61583	0.934574	6.00897	1.86704e-09	6.79937e-09
ENSG00000214513.4	ENSG00000214513	NOTO	notochord homeobox	protein_coding	3.83599	5.61356	1.57985	3.55321	0.000380558	0.000863811
ENSG00000280194.1	ENSG00000280194	AD000864.6	NA	TEC	98.5432	5.60878	0.444857	12.608	1.90654e-36	2.3379e-35
ENSG00000230832.3	ENSG00000230832	SSBL4P	NA	processed_pseudogene	56.2515	5.60706	0.589673	9.50876	1.92951e-21	1.33035e-20
ENSG00000248399.1	ENSG00000248399	RP11-503N18.4	NA	lncRNA	3.8105	5.60595	1.5614	3.59034	0.000330253	0.000756446
ENSG00000223718.3	ENSG00000223718	AC093107.7	NA	processed_pseudogene	7.54396	5.60345	1.37857	4.06469	4.80959e-05	0.00012071
ENSG00000273199.1	ENSG00000273199	AP000692.10	NA	lncRNA	42.1706	5.60209	0.664059	8.43613	3.28024e-17	1.84937e-16
ENSG00000149968.12	ENSG00000149968	MMP3	matrix metallopeptidase 3	protein_coding	3.77774	5.59566	1.55235	3.60464	0.000312581	0.000718449
ENSG00000223382.5	ENSG00000223382	LINC01778	long intergenic non-protein coding RNA 1778	lncRNA	7.47616	5.58541	1.37302	4.06798	4.74219e-05	0.000119063
ENSG00000279441.1	ENSG00000279441	LA16c-313D11.13	NA	TEC	7.46686	5.58393	1.37038	4.07474	4.60656e-05	0.000115893
ENSG00000123009.4	ENSG00000123009	NME2P1	NA	processed_pseudogene	34.4278	5.5763	0.729227	7.64687	2.05932e-14	1.00475e-13
ENSG00000206588.1	ENSG00000206588	RNU1-28P	NA	snRNA	3.73582	5.56974	1.5933	3.49573	0.000472774	0.00105994
ENSG00000131471.7	ENSG00000131471	AOC3	amine oxidase copper containing 3	protein_coding	239.849	5.56141	0.292541	19.0107	1.39129e-80	6.52131e-79
ENSG00000246130.1	ENSG00000246130	RP11-875O11.2	TNF receptor superfamily member 10d pseudogene	lncRNA	34.0416	5.55995	0.738891	7.52473	5.28285e-14	2.52052e-13
ENSG00000207008.1	ENSG00000207008	SNORA54	small nucleolar RNA, H/ACA box 54	snoRNA	3.69618	5.55676	1.57949	3.51807	0.000434697	0.000979339
ENSG00000239705.2	ENSG00000239705	RP11-65N13.8	NA	lncRNA	7.32547	5.55472	1.3969	3.97647	6.9947e-05	0.000172871
ENSG00000165794.10	ENSG00000165794	SLC39A2	solute carrier family 39 member 2	protein_coding	7.30928	5.55189	1.37898	4.02609	5.67121e-05	0.000141292
ENSG00000286234.1	ENSG00000286234	RP11-352J13.1	NA	lncRNA	3.67273	5.54882	1.56572	3.54394	0.000394192	0.000892744
ENSG00000150656.15	ENSG00000150656	CNDP1	carnosine dipeptidase 1	protein_coding	3.67273	5.54882	1.56572	3.54394	0.000394192	0.000892744
ENSG00000240925.1	ENSG00000240925	RPS20P31	NA	processed_pseudogene	3.64723	5.54105	1.61244	3.43644	0.00058942	0.00130382
ENSG00000226510.1	ENSG00000226510	UPK1A-AS1	UPK1A antisense RNA 1	lncRNA	3.64481	5.54	1.56541	3.53901	0.000401632	0.000908989
ENSG00000183396.4	ENSG00000183396	TMEM89	transmembrane protein 89	protein_coding	3.64239	5.53902	1.56253	3.54491	0.000392752	0.000889854
ENSG00000268535.1	ENSG00000268535	MTDHP4	NA	processed_pseudogene	3.63309	5.53608	1.55874	3.55164	0.000382839	0.000868552
ENSG00000062524.16	ENSG00000062524	LTK	leukocyte receptor tyrosine kinase	protein_coding	7.21102	5.53554	1.43316	3.86248	0.000112244	0.000271603
ENSG00000264695.1	ENSG00000264695	RP11-178F10.2	NA	lncRNA	3.61205	5.5292	1.56494	3.53316	0.000410617	0.000927932
ENSG00000288010.1	ENSG00000288010	RP3-475N16.8	NA	lncRNA	3.60033	5.52509	1.59417	3.46581	0.000528642	0.0011782
ENSG00000187479.8	ENSG00000187479	C11orf96	chromosome 11 open reading frame 96	protein_coding	59.3779	5.51152	0.547989	10.0577	8.49561e-24	6.48586e-23
ENSG00000279140.1	ENSG00000279140	RP11-477I4.4	NA	TEC	3.55138	5.50906	1.58831	3.4685	0.000523373	0.00116693
ENSG00000197019.5	ENSG00000197019	SERTAD1	SERTA domain containing 1	protein_coding	1665.97	5.50424	0.201598	27.303	3.90582e-164	1.45457e-161
ENSG00000167741.11	ENSG00000167741	GGT6	gamma-glutamyltransferase 6	protein_coding	7.0655	5.50327	1.37895	3.99091	6.58195e-05	0.000163055
ENSG00000261481.1	ENSG00000261481	CARHSP1-DT	NA	lncRNA	3.55394	5.49851	1.71356	3.20882	0.00133281	0.00280425
ENSG00000116774.12	ENSG00000116774	OLFML3	olfactomedin like 3	protein_coding	3.5584	5.49833	1.62288	3.38801	0.00070402	0.00153879
ENSG00000233018.1	ENSG00000233018	RP4-597N16.1	NA	processed_pseudogene	3.5584	5.49833	1.62288	3.38801	0.00070402	0.00153879
ENSG00000287175.1	ENSG00000287175	RP11-464C19.4	NA	lncRNA	7.00013	5.48515	1.41237	3.88365	0.000102901	0.000250154
ENSG00000143105.7	ENSG00000143105	KCNA10	potassium voltage-gated channel subfamily A member 10	protein_coding	3.51876	5.48435	1.59222	3.44448	0.000572165	0.00126782
ENSG00000233319.1	ENSG00000233319	PPIAP32	NA	processed_pseudogene	3.51876	5.48435	1.59222	3.44448	0.000572165	0.00126782
ENSG00000248100.2	ENSG00000248100	RP11-709A23.1	NA	lncRNA	3.48843	5.47393	1.58052	3.46336	0.000533474	0.00118829
ENSG00000064300.9	ENSG00000064300	NGFR	nerve growth factor receptor	protein_coding	19.2957	5.47354	0.952308	5.74766	9.04891e-09	3.14261e-08
ENSG00000254791.1	ENSG00000254791	FAR1-IT1	NA	lncRNA	13.0186	5.47137	1.18243	4.62723	3.70597e-06	1.04178e-05
ENSG00000262480.2	ENSG00000262480	SAMD11P1	NA	processed_pseudogene	3.47912	5.47084	1.58045	3.46156	0.000537049	0.00119576
ENSG00000240667.1	ENSG00000240667	NBPF18P	NA	unprocessed_pseudogene	3.4767	5.4699	1.59187	3.43616	0.000590031	0.00130507
ENSG00000215148.11	ENSG00000215148	PRSS41	serine protease 41	protein_coding	3.4674	5.46672	1.58031	3.45928	0.000541619	0.00120485
ENSG00000196166.5	ENSG00000196166	C8orf86	chromosome 8 open reading frame 86	lncRNA	3.44637	5.45951	1.58886	3.43612	0.000590105	0.00130512
ENSG00000235098.9	ENSG00000235098	ANKRD65	ankyrin repeat domain 65	protein_coding	19.0874	5.45888	0.962107	5.67387	1.39603e-08	4.77991e-08
ENSG00000249599.2	ENSG00000249599	BMPR1B-DT	NA	lncRNA	3.44395	5.45856	1.6925	3.22515	0.00125905	0.00265625
ENSG00000213600.3	ENSG00000213600	XXcos-LUCA16.1	NA	lncRNA	6.84156	5.45727	1.38436	3.94209	8.07757e-05	0.000198371
ENSG00000204421.3	ENSG00000204421	LY6G6C	lymphocyte antigen 6 family member G6C	protein_coding	12.8552	5.4568	1.15852	4.71015	2.47531e-06	7.07387e-06
ENSG00000271404.1	ENSG00000271404	MZT1P2	NA	processed_pseudogene	3.43706	5.45639	1.58002	3.45336	0.000553652	0.0012293
ENSG00000087085.16	ENSG00000087085	ACHE	acetylcholinesterase (Cartwright blood group)	protein_coding	12.6269	5.45456	1.17595	4.63842	3.5108e-06	9.89269e-06
ENSG00000286632.1	ENSG00000286632	CTD-2623H2.9	NA	lncRNA	3.42776	5.45328	1.57996	3.45153	0.00055741	0.00123714
ENSG00000225037.1	ENSG00000225037	EIF1AX-AS1	EIF1AX antisense RNA 1	lncRNA	3.42776	5.45328	1.57996	3.45153	0.00055741	0.00123714
ENSG00000235185.1	ENSG00000235185	RP5-1056L3.1	uncharacterized LOC105378614	lncRNA	3.41845	5.45012	1.58871	3.43054	0.000602374	0.00132988
ENSG00000101197.13	ENSG00000101197	BIRC7	baculoviral IAP repeat containing 7	protein_coding	3.40673	5.44597	1.58632	3.43309	0.000596747	0.00131865
ENSG00000230047.1	ENSG00000230047	HIGD2AP1	NA	processed_pseudogene	6.79238	5.44147	1.43409	3.79437	0.00014802	0.00035302
ENSG00000214097.5	ENSG00000214097	SMCO1	single-pass membrane protein with coiled-coil domains 1	protein_coding	31.4257	5.44104	0.746126	7.29239	3.04509e-13	1.39625e-12
ENSG00000231707.4	ENSG00000231707	PABPC1P1	NA	processed_pseudogene	6.77741	5.43951	1.42287	3.82292	0.000131881	0.000316278
ENSG00000184144.12	ENSG00000184144	CNTN2	contactin 2	protein_coding	6.75274	5.43392	1.41551	3.83884	0.000123615	0.000297372
ENSG00000169085.13	ENSG00000169085	VXN	vexin	protein_coding	6.74466	5.43308	1.40042	3.87959	0.000104632	0.000254089
ENSG00000064195.7	ENSG00000064195	DLX3	distal-less homeobox 3	protein_coding	81.4327	5.42707	0.471593	11.5079	1.20318e-30	1.18385e-29
ENSG00000264243.1	ENSG00000264243	RP11-6N17.1	NA	lncRNA	3.34605	5.42436	1.62257	3.34308	0.000828552	0.00179198
ENSG00000231826.6	ENSG00000231826	LINC01819	long intergenic non-protein coding RNA 1819	lncRNA	3.37652	5.42296	1.70846	3.17418	0.00150263	0.00313704
ENSG00000235529.1	ENSG00000235529	AGAP1-IT1	AGAP1 intronic transcript 1	lncRNA	68.1649	5.41877	0.508604	10.6542	1.66658e-26	1.41719e-25
ENSG00000010438.17	ENSG00000010438	PRSS3	serine protease 3	protein_coding	6.66415	5.41785	1.38913	3.90017	9.61246e-05	0.00023433
ENSG00000238057.10	ENSG00000238057	ZEB2-AS1	ZEB2 antisense RNA 1	lncRNA	18.5319	5.41598	0.957287	5.65764	1.5347e-08	5.24348e-08
ENSG00000261024.7	ENSG00000261024	GS1-279B7.1	microtubule associated protein 1 light chain 3 beta pseudogene	transcribed_processed_pseudogene	3.34377	5.40949	1.62639	3.32608	0.000880762	0.00189749
ENSG00000256712.1	ENSG00000256712	RP11-785H5.2	NA	lncRNA	6.59987	5.40706	1.39106	3.88701	0.000101488	0.000246851
ENSG00000130943.7	ENSG00000130943	PKDREJ	polycystin family receptor for egg jelly	protein_coding	12.2501	5.40439	1.16944	4.62136	3.81229e-06	1.07023e-05
ENSG00000167117.10	ENSG00000167117	ANKRD40CL	ANKRD40 C-terminal like	protein_coding	3.32274	5.40166	1.61394	3.34687	0.000817282	0.00176928
ENSG00000205312.8	ENSG00000205312	KRT17P4	NA	transcribed_unprocessed_pseudogene	3.32032	5.40125	1.66839	3.23741	0.00120622	0.00255193
ENSG00000286092.1	ENSG00000286092	RP11-338K17.11	NA	lncRNA	6.60689	5.40059	1.41892	3.80612	0.000141162	0.000337346
ENSG00000229444.1	ENSG00000229444	ST3GAL3-AS1	uncharacterized LOC101929592	lncRNA	3.31585	5.39968	1.63484	3.30289	0.000956944	0.00205331
ENSG00000253385.1	ENSG00000253385	KB-1254G8.1	NA	lncRNA	3.30171	5.39402	1.61388	3.34227	0.000830959	0.0017966
ENSG00000239392.2	ENSG00000239392	RP11-537H15.4	NA	processed_pseudogene	3.30171	5.39402	1.61388	3.34227	0.000830959	0.0017966
ENSG00000042832.12	ENSG00000042832	TG	thyroglobulin	protein_coding	3.29482	5.3918	1.61393	3.34078	0.000835422	0.00180553
ENSG00000246394.7	ENSG00000246394	ZNF84-DT	uncharacterized LOC101928597	lncRNA	3.29482	5.3918	1.61393	3.34078	0.000835422	0.00180553
ENSG00000259342.1	ENSG00000259342	RP11-519G16.5	NA	lncRNA	3.2831	5.38733	1.59858	3.37007	0.000751482	0.00163635
ENSG00000188467.11	ENSG00000188467	SLC24A5	solute carrier family 24 member 5	protein_coding	3.2831	5.38733	1.59858	3.37007	0.000751482	0.00163635
ENSG00000145194.19	ENSG00000145194	ECE2	endothelin converting enzyme 2	protein_coding	3.27379	5.38407	1.60229	3.36025	0.000778732	0.00169013
ENSG00000250673.2	ENSG00000250673	REELD1	reeler domain containing 1	protein_coding	3.27379	5.38407	1.60229	3.36025	0.000778732	0.00169013
ENSG00000239830.1	ENSG00000239830	RPS4XP22	NA	processed_pseudogene	3.27379	5.38407	1.60229	3.36025	0.000778732	0.00169013
ENSG00000226935.6	ENSG00000226935	LINC00161	long intergenic non-protein coding RNA 161	lncRNA	3.27379	5.38407	1.60229	3.36025	0.000778732	0.00169013
ENSG00000288582.2	ENSG00000288582	NABP1-OT1	NA	lncRNA	6.50777	5.38129	1.40416	3.8324	0.0001269	0.000304735
ENSG00000227759.2	ENSG00000227759	VTI1BP4	NA	processed_pseudogene	3.26207	5.3797	1.59846	3.36554	0.000763926	0.00166105
ENSG00000177551.5	ENSG00000177551	NHLH2	nescient helix-loop-helix 2	protein_coding	3.25276	5.37642	1.59844	3.36354	0.000769502	0.00167184
ENSG00000177340.5	ENSG00000177340	FLJ13224	uncharacterized LOC79857	lncRNA	30.0902	5.37568	0.744681	7.21877	5.24603e-13	2.37381e-12
ENSG00000196900.5	ENSG00000196900	TEX43	testis expressed 43	protein_coding	3.24346	5.37312	1.60732	3.3429	0.000829066	0.00179294
ENSG00000146250.7	ENSG00000146250	PRSS35	serine protease 35	protein_coding	3.23415	5.36974	1.62639	3.30163	0.000961238	0.00206188
ENSG00000165731.21	ENSG00000165731	RET	ret proto-oncogene	protein_coding	3.23173	5.36874	1.6021	3.35106	0.000805019	0.00174482
ENSG00000222328.1	ENSG00000222328	RNU2-2P	NA	snRNA	221.345	5.36436	0.287371	18.6671	9.17733e-78	3.94147e-76
ENSG00000199032.1	ENSG00000199032	MIR425	microRNA 425	miRNA	11.9166	5.35731	1.17791	4.54816	5.41182e-06	1.4996e-05
ENSG00000201654.1	ENSG00000201654	RNU6-7	RNA, U6 small nuclear 7	snRNA	3.18967	5.35293	1.63498	3.27399	0.00106039	0.00226331
ENSG00000252139.1	ENSG00000252139	ENSG10010137176.1	NA	scaRNA	6.39586	5.3525	1.41719	3.77684	0.000158832	0.000377415
ENSG00000260369.2	ENSG00000260369	CTD-2526A2.2	NA	lncRNA	11.8279	5.35248	1.17238	4.56548	4.98346e-06	1.38443e-05
ENSG00000273335.1	ENSG00000273335	RP11-61L19.2	NA	lncRNA	47.479	5.35137	0.593612	9.01492	1.9701e-19	1.23608e-18
ENSG00000173110.8	ENSG00000173110	HSPA6	heat shock protein family A (Hsp70) member 6	protein_coding	94.5477	5.34815	0.430937	12.4105	2.29231e-35	2.68964e-34
ENSG00000105668.7	ENSG00000105668	UPK1A	uroplakin 1A	protein_coding	6.3445	5.34252	1.40581	3.80031	0.000144517	0.000345059
ENSG00000207233.1	ENSG00000207233	SNORA37	small nucleolar RNA, H/ACA box 37	snoRNA	3.19669	5.34222	1.71739	3.11066	0.00186672	0.00384168
ENSG00000236867.1	ENSG00000236867	RP3-522J7.5	NA	processed_pseudogene	6.334	5.34146	1.41125	3.78491	0.000153766	0.000365921
ENSG00000263923.1	ENSG00000263923	RP11-571L19.7	NA	lncRNA	6.29181	5.34139	1.42363	3.75195	0.000175465	0.000414656
ENSG00000255319.5	ENSG00000255319	ENPP7P8	NA	transcribed_unprocessed_pseudogene	3.17808	5.33445	1.6813	3.17281	0.00150973	0.00315066
ENSG00000285840.2	ENSG00000285840	RP11-550P23.6	NA	lncRNA	3.17808	5.33445	1.6813	3.17281	0.00150973	0.00315066
ENSG00000233186.2	ENSG00000233186	KLF4P1	NA	processed_pseudogene	3.17566	5.33395	1.71777	3.10515	0.0019018	0.00390943
ENSG00000182687.4	ENSG00000182687	GALR2	galanin receptor 2	protein_coding	17.4316	5.32562	0.953086	5.58776	2.30019e-08	7.74881e-08
ENSG00000188573.8	ENSG00000188573	FBLL1	fibrillarin like 1	protein_coding	6.24988	5.32534	1.39984	3.80424	0.000142239	0.000339889
ENSG00000279901.1	ENSG00000279901	CTD-2270P14.2	NA	TEC	29.1176	5.31979	0.745131	7.1394	9.37418e-13	4.18398e-12
ENSG00000272456.1	ENSG00000272456	CTD-2342N23.3	NA	lncRNA	3.13844	5.31863	1.64268	3.23779	0.00120461	0.00254952
ENSG00000270822.1	ENSG00000270822	RP11-730B22.1	NA	processed_pseudogene	3.12913	5.31514	1.64274	3.23554	0.00121415	0.0025671
ENSG00000163273.4	ENSG00000163273	NPPC	natriuretic peptide C	protein_coding	22.9965	5.31152	0.831132	6.39071	1.65122e-10	6.45157e-10
ENSG00000277159.1	ENSG00000277159	RP11-88E10.4	NA	lncRNA	6.20795	5.30905	1.42878	3.71578	0.000202577	0.000475338
ENSG00000275265.1	ENSG00000275265	RP11-15J22.8	NA	lncRNA	3.11052	5.30831	1.66277	3.19246	0.00141069	0.00295781
ENSG00000267729.1	ENSG00000267729	AC010761.14	NA	lncRNA	6.15887	5.30787	1.41407	3.7536	0.000174312	0.000412182
ENSG00000260488.1	ENSG00000260488	RP11-166B2.7	NA	lncRNA	6.20226	5.30725	1.42844	3.71542	0.000202867	0.000475977
ENSG00000273587.1	ENSG00000273587	SNORA78	small nucleolar RNA, H/ACA box 78	snoRNA	11.4593	5.30555	1.17553	4.51333	6.38172e-06	1.75707e-05
ENSG00000107593.17	ENSG00000107593	PKD2L1	polycystin 2 like 1, transient receptor potential cation channel	protein_coding	3.08949	5.29997	1.64189	3.22797	0.00124671	0.00263146
ENSG00000286661.1	ENSG00000286661	RP11-200I19.1	NA	lncRNA	3.08019	5.29652	1.66305	3.18483	0.0014484	0.0030315
ENSG00000228264.1	ENSG00000228264	PSMD8P1	NA	processed_pseudogene	3.07777	5.29524	1.62137	3.2659	0.00109117	0.00232591
ENSG00000224315.2	ENSG00000224315	RPL7P7	NA	processed_pseudogene	3.06846	5.29176	1.63036	3.24577	0.00117135	0.00248416
ENSG00000253865.1	ENSG00000253865	RP11-394O4.3	NA	lncRNA	6.12056	5.29093	1.40907	3.75491	0.000173405	0.000410214
ENSG00000240877.3	ENSG00000240877	RN7SL521P	NA	misc_RNA	3.06604	5.29061	1.62657	3.25263	0.00114343	0.00242931
ENSG00000239731.3	ENSG00000239731	RN7SL825P	NA	misc_RNA	3.06604	5.29061	1.62657	3.25263	0.00114343	0.00242931
ENSG00000266965.1	ENSG00000266965	RP11-712P20.2	NA	lncRNA	6.09592	5.28679	1.40615	3.75976	0.000170076	0.00040283
ENSG00000235602.5	ENSG00000235602	POU5F1P3	POU class 5 homeobox 1 pseudogene 3	processed_pseudogene	3.04985	5.28462	1.68299	3.14001	0.00168941	0.00349903
ENSG00000236559.1	ENSG00000236559	BCL2L1-AS1	NA	lncRNA	3.04743	5.2836	1.62667	3.24811	0.00116173	0.00246528
ENSG00000259224.2	ENSG00000259224	SLC35G6	solute carrier family 35 member G6	protein_coding	34.0506	5.2806	0.713248	7.4036	1.32542e-13	6.1912e-13
ENSG00000180730.5	ENSG00000180730	SHISA2	shisa family member 2	protein_coding	33.8447	5.28044	0.689808	7.65494	1.93408e-14	9.45e-14
ENSG00000226979.9	ENSG00000226979	LTA	lymphotoxin alpha	protein_coding	3.03571	5.27892	1.63045	3.23771	0.00120492	0.00254977
ENSG00000261678.3	ENSG00000261678	SCRT1	scratch family transcriptional repressor 1	protein_coding	3.03571	5.27892	1.63045	3.23771	0.00120492	0.00254977
ENSG00000253833.1	ENSG00000253833	DSTNP3	NA	processed_pseudogene	3.02882	5.27627	1.6749	3.15019	0.00163163	0.00338869
ENSG00000260714.1	ENSG00000260714	RP11-266L9.1	NA	processed_pseudogene	11.2539	5.27142	1.21462	4.33996	1.42507e-05	3.78746e-05
ENSG00000260105.6	ENSG00000260105	AOC4P	amine oxidase copper containing 4, pseudogene	transcribed_unprocessed_pseudogene	3.00779	5.2679	1.67244	3.14982	0.0016337	0.00339269
ENSG00000241135.6	ENSG00000241135	LINC00881	long intergenic non-protein coding RNA 881	lncRNA	6.00504	5.26071	1.44931	3.6298	0.000283636	0.000654856
ENSG00000279243.3	ENSG00000279243	LINC02736	NA	lncRNA	6.00262	5.25975	1.43272	3.67116	0.000241454	0.000562146
ENSG00000276027.1	ENSG00000276027	RNU12	RNA, U12 small nuclear	snRNA	16.6297	5.2587	0.963652	5.45706	4.84095e-08	1.5881e-07
ENSG00000102879.16	ENSG00000102879	CORO1A	coronin 1A	protein_coding	66.6955	5.25856	0.486951	10.7989	3.48176e-27	3.04847e-26
ENSG00000272360.1	ENSG00000272360	RP11-359I18.5	NA	lncRNA	2.98434	5.25842	1.664	3.16011	0.00157708	0.00328288
ENSG00000206660.1	ENSG00000206660	Y_RNA	NA	misc_RNA	2.97746	5.25508	1.72893	3.0395	0.00236972	0.00479375
ENSG00000233153.6	ENSG00000233153	UBE2E2-AS1	UBE2E2 antisense RNA 1 (head to head)	lncRNA	5.92079	5.25163	1.43628	3.65642	0.000255762	0.000593423
ENSG00000237329.2	ENSG00000237329	RP11-201O14.1	NA	processed_pseudogene	3.00066	5.25094	1.76456	2.97578	0.00292241	0.00582767
ENSG00000154143.3	ENSG00000154143	PANX3	pannexin 3	protein_coding	2.96573	5.25083	1.68423	3.11765	0.001823	0.00375711
ENSG00000105609.17	ENSG00000105609	LILRB5	leukocyte immunoglobulin like receptor B5	protein_coding	2.95643	5.24635	1.73409	3.02542	0.00248288	0.00500813
ENSG00000275989.2	ENSG00000275989	RP11-365P13.6	NA	transcribed_unprocessed_pseudogene	5.93469	5.24612	1.48266	3.53832	0.000402682	0.000911288
ENSG00000255057.1	ENSG00000255057	RP11-567M21.3	NA	processed_pseudogene	5.93023	5.24478	1.41439	3.70817	0.000208765	0.000489054
ENSG00000213608.5	ENSG00000213608	SLC25A14P1	NA	processed_pseudogene	2.98447	5.24414	1.74339	3.00801	0.00262965	0.005283
ENSG00000235262.1	ENSG00000235262	KDM5C-IT1	NA	lncRNA	2.98447	5.24414	1.74339	3.00801	0.00262965	0.005283
ENSG00000239793.1	ENSG00000239793	RP11-109G23.1	NA	processed_pseudogene	2.98205	5.24237	1.7101	3.06554	0.00217275	0.00442426
ENSG00000006606.9	ENSG00000006606	CCL26	C-C motif chemokine ligand 26	protein_coding	2.97275	5.23839	1.69724	3.08642	0.00202583	0.00414903
ENSG00000107831.14	ENSG00000107831	FGF8	fibroblast growth factor 8	protein_coding	2.96344	5.23454	1.69123	3.09511	0.00196743	0.00403764
ENSG00000258968.2	ENSG00000258968	RP11-829H16.5	NA	processed_pseudogene	2.95172	5.22938	1.67784	3.11674	0.00182862	0.00376841
ENSG00000223663.2	ENSG00000223663	NDUFB4P8	NA	processed_pseudogene	5.83922	5.2265	1.41551	3.69231	0.000222225	0.000519378
ENSG00000268723.1	ENSG00000268723	CTC-444N24.9	NA	processed_pseudogene	2.94241	5.22549	1.66645	3.1357	0.00171446	0.0035474
ENSG00000250267.2	ENSG00000250267	RP11-122A21.2	NA	lncRNA	2.92138	5.21675	1.65908	3.14437	0.00166447	0.00345184
ENSG00000165917.10	ENSG00000165917	RAPSN	receptor associated protein of the synapse	protein_coding	21.5185	5.21321	0.860672	6.05714	1.38564e-09	5.08574e-09
ENSG00000131435.13	ENSG00000131435	PDLIM4	PDZ and LIM domain 4	protein_coding	2.91208	5.21296	1.65029	3.15882	0.00158412	0.00329627
ENSG00000269900.3	ENSG00000269900	RMRP	RNA component of mitochondrial RNA processing endoribonuclease	lncRNA	86.4632	5.21052	0.442466	11.7761	5.18398e-32	5.39761e-31
ENSG00000277027.1	ENSG00000277027	RMRP	NA	ribozyme	86.4632	5.21052	0.442466	11.7761	5.18398e-32	5.39761e-31
ENSG00000169583.13	ENSG00000169583	CLIC3	chloride intracellular channel 3	protein_coding	64.4176	5.20568	0.495912	10.4972	8.8991e-26	7.35129e-25
ENSG00000168131.4	ENSG00000168131	OR2B2	olfactory receptor family 2 subfamily B member 2	protein_coding	2.88174	5.20058	1.64534	3.16079	0.00157341	0.00327626
ENSG00000203795.3	ENSG00000203795	FAM24A	family with sequence similarity 24 member A	protein_coding	2.87244	5.19687	1.65072	3.14824	0.0016426	0.00340908
ENSG00000286342.1	ENSG00000286342	RP11-460N20.8	NA	lncRNA	5.7447	5.19683	1.45021	3.58349	0.000339037	0.000775195
ENSG00000272081.1	ENSG00000272081	FCHO2-DT	NA	lncRNA	5.7249	5.19334	1.4201	3.65702	0.000255164	0.000592088
ENSG00000197540.8	ENSG00000197540	GZMM	granzyme M	protein_coding	10.6042	5.19148	1.18381	4.38542	1.15763e-05	3.10767e-05
ENSG00000207639.1	ENSG00000207639	MIR193B	microRNA 193b	miRNA	2.83968	5.18309	1.66785	3.10764	0.00188585	0.003879
ENSG00000213030.6	ENSG00000213030	CGB8	chorionic gonadotropin subunit beta 8	protein_coding	2.8328	5.18035	1.69355	3.05888	0.00222168	0.0045178
ENSG00000240974.1	ENSG00000240974	RPS27AP10	NA	processed_pseudogene	2.82107	5.1755	1.66819	3.10247	0.00191915	0.00394361
ENSG00000170458.14	ENSG00000170458	CD14	CD14 molecule	protein_coding	36.6235	5.17474	0.648569	7.9787	1.47887e-15	7.66679e-15
ENSG00000267375.1	ENSG00000267375	CTB-186G2.4	NA	lncRNA	5.59786	5.16581	1.4436	3.57841	0.00034569	0.000789278
ENSG00000231090.2	ENSG00000231090	MIR4422HG	MIR4422 host gene	lncRNA	2.79762	5.16431	1.75961	2.93492	0.00333631	0.00659979
ENSG00000105246.6	ENSG00000105246	EBI3	Epstein-Barr virus induced 3	protein_coding	5.58614	5.16333	1.43755	3.59175	0.000328462	0.000752661
ENSG00000277859.1	ENSG00000277859	ENSG10010135235.1	NA	misc_RNA	10.3789	5.1623	1.20953	4.26801	1.97223e-05	5.16543e-05
ENSG00000284346.1	ENSG00000284346	MIR940	microRNA 940	miRNA	5.5558	5.15657	1.44994	3.55639	0.000375983	0.000853853
ENSG00000259867.6	ENSG00000259867	RP11-525K10.3	NA	lncRNA	15.4783	5.15528	0.977652	5.27312	1.34124e-07	4.26019e-07
ENSG00000264012.1	ENSG00000264012	RP11-627G18.2	NA	lncRNA	2.79775	5.14987	1.77191	2.9064	0.00365613	0.00717969
ENSG00000177875.5	ENSG00000177875	CCDC184	coiled-coil domain containing 184	protein_coding	2.75798	5.14746	1.73757	2.96245	0.00305204	0.00607015
ENSG00000206652.1	ENSG00000206652	RNU1-1	RNA, U1 small nuclear 1	snRNA	5.54663	5.14542	1.44847	3.55233	0.000381839	0.000866357
ENSG00000205215.8	ENSG00000205215	KRT17P7	NA	transcribed_unprocessed_pseudogene	5.54663	5.14542	1.44847	3.55233	0.000381839	0.000866357
ENSG00000150873.12	ENSG00000150873	C2orf50	chromosome 2 open reading frame 50	protein_coding	2.74868	5.14348	1.73788	2.95963	0.0030801	0.00612147
ENSG00000259001.3	ENSG00000259001	RPPH1	NA	lncRNA	210.731	5.14078	0.295698	17.3852	1.06754e-67	3.60078e-66
ENSG00000270379.6	ENSG00000270379	HEATR9	HEAT repeat containing 9	protein_coding	15.3586	5.13641	0.984299	5.21834	1.80534e-07	5.67989e-07
ENSG00000039987.7	ENSG00000039987	BEST2	bestrophin 2	protein_coding	2.75811	5.13149	1.71326	2.99515	0.00274305	0.00549489
ENSG00000230882.1	ENSG00000230882	AC005077.14	NA	processed_pseudogene	2.74881	5.12753	1.71713	2.98611	0.00282551	0.00564727
ENSG00000184984.10	ENSG00000184984	CHRM5	cholinergic receptor muscarinic 5	protein_coding	10.1585	5.12446	1.19187	4.2995	1.71182e-05	4.51383e-05
ENSG00000228433.2	ENSG00000228433	OR7E23P	NA	unprocessed_pseudogene	2.7302	5.11975	1.7494	2.92658	0.00342715	0.00676423
ENSG00000228768.3	ENSG00000228768	AC003101.1	NA	lncRNA	2.72778	5.1179	1.68832	3.03136	0.00243452	0.00491751
ENSG00000270802.2	ENSG00000270802	AC005776.1	NA	processed_pseudogene	2.71847	5.11399	1.69741	3.01282	0.00258831	0.00520572
ENSG00000230228.2	ENSG00000230228	H3P1	NA	processed_pseudogene	2.70675	5.10855	1.67567	3.04865	0.0022987	0.00465944
ENSG00000225724.1	ENSG00000225724	ASH2LP3	NA	unprocessed_pseudogene	2.70675	5.10855	1.67567	3.04865	0.0022987	0.00465944
ENSG00000131480.9	ENSG00000131480	AOC2	amine oxidase copper containing 2	protein_coding	410.783	5.10349	0.217335	23.4822	6.20409e-122	8.51841e-120
ENSG00000071203.9	ENSG00000071203	MS4A12	membrane spanning 4-domains A12	protein_coding	5.38663	5.10107	1.45056	3.51662	0.000437079	0.000984541
ENSG00000287516.1	ENSG00000287516	RP11-527D7.1	NA	lncRNA	2.68814	5.10063	1.69815	3.00365	0.00266764	0.00535181
ENSG00000251692.8	ENSG00000251692	PTX4	pentraxin 4	protein_coding	5.38421	5.10026	1.44244	3.53585	0.000406473	0.000918874
ENSG00000241735.2	ENSG00000241735	FABP5P3	fatty acid binding protein 5 pseudogene 3	transcribed_processed_pseudogene	5.37491	5.09821	1.44089	3.53823	0.000402814	0.000911512
ENSG00000253399.1	ENSG00000253399	AC078852.2	NA	lncRNA	2.67883	5.0966	1.73047	2.9452	0.00322741	0.00639507
ENSG00000230328.2	ENSG00000230328	RP11-35N6.6	NA	processed_pseudogene	5.3563	5.09421	1.44561	3.52392	0.000425216	0.000958918
ENSG00000271653.1	ENSG00000271653	RP11-259K5.1	NA	lncRNA	2.67399	5.09396	1.71534	2.96966	0.0029813	0.00593813
ENSG00000275405.1	ENSG00000275405	U1	NA	snRNA	5.35388	5.09344	1.43681	3.54495	0.000392687	0.00088978
ENSG00000154316.16	ENSG00000154316	TDH	L-threonine dehydrogenase (pseudogene)	transcribed_unitary_pseudogene	2.66953	5.09239	1.78972	2.84535	0.00443627	0.00859373
ENSG00000207550.1	ENSG00000207550	MIR99B	microRNA 99b	miRNA	2.66711	5.09126	1.6897	3.01312	0.00258572	0.00520091
ENSG00000254678.1	ENSG00000254678	RP11-109L13.5	NA	processed_pseudogene	2.65538	5.08595	1.68204	3.02367	0.00249726	0.00503415
ENSG00000206113.11	ENSG00000206113	CFAP99	cilia and flagella associated protein 99	protein_coding	5.31182	5.084	1.439	3.533	0.000410872	0.000928431
ENSG00000267551.3	ENSG00000267551	GNA15-DT	uncharacterized LOC100996351	lncRNA	2.64608	5.08187	1.69019	3.00668	0.00264117	0.0053034
ENSG00000063515.3	ENSG00000063515	GSC2	goosecoid homeobox 2	protein_coding	2.64366	5.08035	1.71991	2.95385	0.00313835	0.0062295
ENSG00000128917.8	ENSG00000128917	DLL4	delta like canonical Notch ligand 4	protein_coding	24.4526	5.07697	0.779231	6.51536	7.25168e-11	2.89365e-10
ENSG00000261242.1	ENSG00000261242	CTD-2302E22.4	NA	lncRNA	9.82815	5.07614	1.20218	4.22243	2.41679e-05	6.27714e-05
ENSG00000273139.1	ENSG00000273139	XXbac-B444P24.14	NA	lncRNA	2.61332	5.06652	1.73252	2.92436	0.0034516	0.00680804
ENSG00000263063.1	ENSG00000263063	RP11-388C12.1	uncharacterized LOC101929552	lncRNA	5.2068	5.04989	1.46646	3.44358	0.000574062	0.00127182
ENSG00000262202.4	ENSG00000262202	RP11-160E2.6	NA	lncRNA	14.5679	5.04374	0.980005	5.14664	2.65189e-07	8.22244e-07
ENSG00000186265.10	ENSG00000186265	BTLA	B and T lymphocyte associated	protein_coding	5.16716	5.04047	1.45068	3.47456	0.000511684	0.00114228
ENSG00000256039.2	ENSG00000256039	LINC02446	NA	lncRNA	2.59	5.0388	1.79899	2.80091	0.00509583	0.00977251
ENSG00000266371.1	ENSG00000266371	RP11-142O6.1	NA	lncRNA	5.14855	5.0362	1.44381	3.48814	0.000486393	0.00108877
ENSG00000138675.17	ENSG00000138675	FGF5	fibroblast growth factor 5	protein_coding	9.51443	5.03519	1.21591	4.1411	3.45649e-05	8.8291e-05
ENSG00000236512.1	ENSG00000236512	RP3-336K20__B.2	NA	processed_pseudogene	9.54453	5.03308	1.20537	4.17556	2.97257e-05	7.64906e-05
ENSG00000110427.17	ENSG00000110427	KIAA1549L	KIAA1549 like	protein_coding	5.10891	5.0271	1.44616	3.47617	0.00050862	0.0011359
ENSG00000235299.2	ENSG00000235299	MRPL53P1	NA	processed_pseudogene	2.55967	5.02387	1.76783	2.84183	0.00448554	0.00868237
ENSG00000282804.1	ENSG00000282804	RP3-369A17.6	NA	protein_coding	2.55036	5.01914	1.73659	2.89023	0.00384966	0.00753251
ENSG00000266498.1	ENSG00000266498	RP11-45M22.5	NA	lncRNA	5.07288	5.01783	1.46096	3.43461	0.000593415	0.00131181
ENSG00000253218.1	ENSG00000253218	KLF3P1	NA	processed_pseudogene	2.53417	5.01219	1.76899	2.83336	0.00460622	0.00889885
ENSG00000200816.1	ENSG00000200816	SNORA38	small nucleolar RNA, H/ACA box 38	snoRNA	2.53175	5.01033	1.71532	2.92093	0.00348992	0.00687763
ENSG00000223953.6	ENSG00000223953	C1QTNF5	C1q and TNF related 5	protein_coding	2.53175	5.01033	1.71532	2.92093	0.00348992	0.00687763
ENSG00000182580.3	ENSG00000182580	EPHB3	EPH receptor B3	protein_coding	103.636	5.00785	0.376011	13.3184	1.8105e-40	2.57025e-39
ENSG00000154783.12	ENSG00000154783	FGD5	FYVE, RhoGEF and PH domain containing 5	protein_coding	5.06817	5.00654	1.48835	3.36383	0.000768701	0.00167036
ENSG00000221878.13	ENSG00000221878	PSG7	pregnancy specific beta-1-glycoprotein 7 (gene/pseudogene)	protein_coding	2.52245	5.00609	1.7209	2.909	0.00362586	0.00712745
ENSG00000285244.1	ENSG00000285244	DINOL	damage induced long noncoding RNA	lncRNA	47.3833	5.00558	0.569666	8.78686	1.53799e-18	9.24833e-18
ENSG00000275329.1	ENSG00000275329	RP11-83N9.6	NA	lncRNA	37.3449	5.00506	0.629014	7.957	1.76258e-15	9.10113e-15
ENSG00000164122.9	ENSG00000164122	ASB5	ankyrin repeat and SOCS box containing 5	protein_coding	2.51072	5.00031	1.70805	2.9275	0.00341698	0.00674612
ENSG00000265450.1	ENSG00000265450	MIR4502	microRNA 4502	miRNA	2.51072	5.00031	1.70805	2.9275	0.00341698	0.00674612
ENSG00000263829.1	ENSG00000263829	SINHCAFP1	NA	processed_pseudogene	2.51072	5.00031	1.70805	2.9275	0.00341698	0.00674612
ENSG00000132911.5	ENSG00000132911	NMUR2	neuromedin U receptor 2	protein_coding	5.00048	5.00026	1.47759	3.38407	0.000714206	0.0015598
ENSG00000241770.1	ENSG00000241770	RP11-555M1.3	NA	lncRNA	13.9955	4.99964	0.991091	5.04458	4.54523e-07	1.38372e-06
ENSG00000236905.2	ENSG00000236905	RP11-348H3.2	NA	processed_pseudogene	5.03422	4.99881	1.4727	3.39432	0.000687987	0.00150593
ENSG00000261701.8	ENSG00000261701	HPR	haptoglobin-related protein	protein_coding	2.50384	4.99762	1.77038	2.82291	0.00475902	0.0091758
ENSG00000283663.1	ENSG00000283663	CTB-60B18.23	NA	protein_coding	2.50142	4.99603	1.70837	2.92444	0.00345077	0.00680689
ENSG00000274213.1	ENSG00000274213	RP11-670E13.6	NA	lncRNA	106.604	4.99092	0.384954	12.965	1.93273e-38	2.55188e-37
ENSG00000270761.1	ENSG00000270761	CD2AP-DT	NA	lncRNA	9.25061	4.98936	1.1935	4.18043	2.90956e-05	7.48977e-05
ENSG00000189030.10	ENSG00000189030	VHLL	VHL like	protein_coding	2.48281	4.9874	1.75231	2.84618	0.00442472	0.0085738
ENSG00000255097.1	ENSG00000255097	RP11-5L12.1	NA	lncRNA	2.48039	4.98603	1.70905	2.91742	0.00352938	0.00694936
ENSG00000271819.1	ENSG00000271819	RNU6-94P	NA	snRNA	2.48039	4.98603	1.70905	2.91742	0.00352938	0.00694936
ENSG00000251467.1	ENSG00000251467	CTC-250P20.2	NA	processed_pseudogene	4.97716	4.98391	1.45506	3.42521	0.000614316	0.00135427
ENSG00000228054.2	ENSG00000228054	RANP5	NA	processed_pseudogene	2.47108	4.98169	1.71742	2.90069	0.00372341	0.00729968
ENSG00000285771.1	ENSG00000285771	RP11-69L16.8	NA	lncRNA	2.46866	4.98018	1.74387	2.85581	0.00429266	0.00833275
ENSG00000257084.1	ENSG00000257084	MIR200CHG	MIR200C and MIR141 host gene	lncRNA	2.46866	4.98018	1.74387	2.85581	0.00429266	0.00833275
ENSG00000258572.1	ENSG00000258572	RP11-1070N10.3	NA	lncRNA	2.46866	4.98018	1.74387	2.85581	0.00429266	0.00833275
ENSG00000215973.1	ENSG00000215973	MIR933	microRNA 933	miRNA	2.45936	4.9759	1.72312	2.88772	0.00388041	0.00758778
ENSG00000260919.1	ENSG00000260919	CTD-3154N5.1	NA	lncRNA	2.45936	4.9759	1.72312	2.88772	0.00388041	0.00758778
ENSG00000200164.1	ENSG00000200164	Y_RNA	NA	misc_RNA	2.45936	4.9759	1.72312	2.88772	0.00388041	0.00758778
ENSG00000284386.1	ENSG00000284386	MIR147B	microRNA 147b	miRNA	13.869	4.97516	0.980305	5.07511	3.87265e-07	1.18481e-06
ENSG00000261758.1	ENSG00000261758	STAG1-DT	NA	lncRNA	22.8881	4.97477	0.780768	6.37163	1.87033e-10	7.28462e-10
ENSG00000243024.6	ENSG00000243024	RPS11P6	NA	transcribed_processed_pseudogene	13.6756	4.97169	0.999102	4.97616	6.48566e-07	1.94892e-06
ENSG00000020219.9	ENSG00000020219	CCT8L1P	NA	processed_pseudogene	2.45005	4.97154	1.7235	2.88456	0.00391964	0.00765953
ENSG00000279583.1	ENSG00000279583	RP11-368N21.5	NA	TEC	9.1492	4.96729	1.21194	4.09861	4.1564e-05	0.00010523
ENSG00000286626.1	ENSG00000286626	RP11-734J23.4	NA	lncRNA	31.8084	4.96654	0.709668	6.9984	2.58907e-12	1.12528e-11
ENSG00000170374.6	ENSG00000170374	SP7	Sp7 transcription factor	protein_coding	13.7864	4.96466	1.00337	4.94798	7.49889e-07	2.23998e-06
ENSG00000126562.17	ENSG00000126562	WNK4	WNK lysine deficient protein kinase 4	protein_coding	150.903	4.96226	0.310708	15.9708	2.0411e-57	5.13791e-56
ENSG00000279390.1	ENSG00000279390	AF127577.13	NA	TEC	4.87903	4.9501	1.52634	3.24312	0.00118229	0.00250539
ENSG00000188624.3	ENSG00000188624	IGFL3	IGF like family member 3	protein_coding	2.38938	4.94063	1.81626	2.72023	0.00652368	0.012277
ENSG00000260278.1	ENSG00000260278	RP11-109G23.3	NA	lncRNA	35.8529	4.93608	0.613801	8.04182	8.85126e-16	4.64627e-15
ENSG00000258153.1	ENSG00000258153	HSPE1P4	NA	processed_pseudogene	4.81717	4.93436	1.47579	3.34354	0.000827181	0.00178943
ENSG00000143217.9	ENSG00000143217	NECTIN4	nectin cell adhesion molecule 4	protein_coding	53.8615	4.93375	0.514723	9.58525	9.22352e-22	6.45599e-21
ENSG00000254672.1	ENSG00000254672	RP5-916O11.3	NA	processed_pseudogene	2.4057	4.93123	1.84722	2.66954	0.00759546	0.0141509
ENSG00000188993.4	ENSG00000188993	LRRC66	leucine rich repeat containing 66	protein_coding	13.4535	4.93034	0.983079	5.0152	5.29784e-07	1.60512e-06
ENSG00000271680.1	ENSG00000271680	RP11-564A8.8	NA	processed_pseudogene	8.88095	4.92996	1.2675	3.88952	0.000100444	0.000244465
ENSG00000268818.2	ENSG00000268818	CITF22-62D4.1	NA	lncRNA	4.79856	4.9297	1.46906	3.35569	0.000791671	0.00171712
ENSG00000267090.1	ENSG00000267090	AC005789.9	NA	lncRNA	2.36835	4.92954	1.83785	2.68224	0.00731315	0.0136558
ENSG00000136881.12	ENSG00000136881	BAAT	bile acid-CoA:amino acid N-acyltransferase	protein_coding	62.5172	4.92943	0.465125	10.5981	3.04211e-26	2.55255e-25
ENSG00000253848.1	ENSG00000253848	RP11-10N23.5	NA	lncRNA	4.74948	4.92762	1.51658	3.24916	0.00115745	0.00245716
ENSG00000119630.14	ENSG00000119630	PGF	placental growth factor	protein_coding	92.8286	4.92284	0.395072	12.4606	1.22457e-35	1.45631e-34
ENSG00000177791.12	ENSG00000177791	MYOZ1	myozenin 1	protein_coding	2.38709	4.92138	1.82171	2.70152	0.00690228	0.0129393
ENSG00000088053.11	ENSG00000088053	GP6	glycoprotein VI platelet	protein_coding	2.38467	4.91988	1.8213	2.7013	0.00690693	0.0129471
ENSG00000185972.6	ENSG00000185972	CCIN	calicin	protein_coding	8.80031	4.9178	1.20567	4.07888	4.52525e-05	0.000113985
ENSG00000109072.14	ENSG00000109072	VTN	vitronectin	protein_coding	22.2003	4.91761	0.771465	6.37438	1.83702e-10	7.16001e-10
ENSG00000256678.1	ENSG00000256678	RP11-611O2.2	NA	processed_pseudogene	4.74961	4.91757	1.47418	3.33579	0.00085057	0.00183608
ENSG00000205097.7	ENSG00000205097	FRG2	FSHD region gene 2	protein_coding	2.37779	4.91668	1.82241	2.69791	0.00697769	0.0130716
ENSG00000273233.1	ENSG00000273233	RP11-713D19.1	NA	lncRNA	4.74477	4.91605	1.47654	3.32944	0.000870207	0.00187579
ENSG00000263179.1	ENSG00000263179	HNRNPCP4	NA	processed_pseudogene	2.37537	4.91472	1.7906	2.74473	0.00605607	0.011462
ENSG00000146453.13	ENSG00000146453	PNLDC1	PARN like, ribonuclease domain containing 1	protein_coding	22.1299	4.91371	0.780768	6.29344	3.10509e-10	1.19213e-09
ENSG00000283439.4	ENSG00000283439	SPEM3	SPEM family member 3	protein_coding	2.36848	4.91206	1.83125	2.68235	0.00731071	0.013653
ENSG00000270772.1	ENSG00000270772	PDHA1P1	NA	processed_pseudogene	2.36606	4.90983	1.77477	2.76646	0.00566681	0.0107801
ENSG00000259346.2	ENSG00000259346	RP11-349G13.2	NA	processed_pseudogene	2.36364	4.90925	1.84963	2.65419	0.00795002	0.0147599
ENSG00000101222.12	ENSG00000101222	SPEF1	sperm flagellar 1	protein_coding	35.42	4.90604	0.620756	7.90332	2.71571e-15	1.39117e-14
ENSG00000173673.8	ENSG00000173673	HES3	hes family bHLH transcription factor 3	protein_coding	2.35676	4.90512	1.77005	2.77119	0.00558526	0.0106361
ENSG00000273313.1	ENSG00000273313	RBAKDN	RBAK downstream neighbor	lncRNA	8.74424	4.90361	1.20725	4.06179	4.86977e-05	0.000122148
ENSG00000212195.2	ENSG00000212195	U3	NA	snoRNA	17.4115	4.90191	0.863535	5.67656	1.37429e-08	4.70784e-08
ENSG00000288704.1	ENSG00000288704	LLNLR-252D12.1	NA	lncRNA	22.1412	4.89927	0.833786	5.87593	4.20478e-09	1.49309e-08
ENSG00000260602.2	ENSG00000260602	HMGN2P40	NA	processed_pseudogene	2.34503	4.89888	1.76251	2.77949	0.00544439	0.0103867
ENSG00000167914.12	ENSG00000167914	GSDMA	gasdermin A	protein_coding	2.34503	4.89888	1.76251	2.77949	0.00544439	0.0103867
ENSG00000227791.3	ENSG00000227791	RPS10P9	NA	processed_pseudogene	2.33573	4.89412	1.74983	2.79692	0.00515931	0.0098824
ENSG00000187045.19	ENSG00000187045	TMPRSS6	transmembrane serine protease 6	protein_coding	2.32884	4.89145	1.82482	2.68051	0.007351	0.0137256
ENSG00000113302.5	ENSG00000113302	IL12B	interleukin 12B	protein_coding	8.75995	4.89033	1.22404	3.99524	6.46293e-05	0.000160297
ENSG00000270832.1	ENSG00000270832	RP1-168P16.3	NA	processed_pseudogene	2.324	4.88813	1.77687	2.75098	0.00594176	0.0112598
ENSG00000262768.2	ENSG00000262768	RP11-353N14.1	NA	lncRNA	2.324	4.88813	1.77687	2.75098	0.00594176	0.0112598
ENSG00000215007.3	ENSG00000215007	DNAJA1P3	NA	processed_pseudogene	2.324	4.88813	1.77687	2.75098	0.00594176	0.0112598
ENSG00000199266.1	ENSG00000199266	SNORA60	small nucleolar RNA, H/ACA box 60	snoRNA	38.8402	4.88439	0.594365	8.21784	2.07207e-16	1.11968e-15
ENSG00000224346.1	ENSG00000224346	BICD1P1	NA	processed_pseudogene	2.3147	4.88332	1.75083	2.78914	0.00528481	0.0101071
ENSG00000228596.1	ENSG00000228596	AC013436.5	NA	lncRNA	2.3147	4.88332	1.75083	2.78914	0.00528481	0.0101071
ENSG00000287493.1	ENSG00000287493	RP11-87C12.7	NA	lncRNA	2.30539	4.87865	1.74325	2.79859	0.00513258	0.00983606
ENSG00000273295.1	ENSG00000273295	AP000350.5	NA	lncRNA	2.30539	4.87865	1.74325	2.79859	0.00513258	0.00983606
ENSG00000103355.14	ENSG00000103355	PRSS33	serine protease 33	protein_coding	12.9001	4.87847	0.989643	4.92952	8.24308e-07	2.4537e-06
ENSG00000108947.5	ENSG00000108947	EFNB3	ephrin B3	protein_coding	2.30297	4.87728	1.82696	2.66962	0.00759379	0.0141488
ENSG00000275630.1	ENSG00000275630	RP6-65G23.5	NA	lncRNA	2.29609	4.874	1.75182	2.78225	0.00539827	0.0103053
ENSG00000285685.1	ENSG00000285685	RP11-155D18.16	NA	lncRNA	17.1072	4.87268	0.864752	5.63477	1.75289e-08	5.96494e-08
ENSG00000287931.1	ENSG00000287931	RP11-431O23.1	NA	lncRNA	2.29367	4.87247	1.77337	2.74757	0.00600379	0.0113694
ENSG00000175513.9	ENSG00000175513	TSGA10IP	testis specific 10 interacting protein	protein_coding	2.29367	4.87247	1.77337	2.74757	0.00600379	0.0113694
ENSG00000258001.1	ENSG00000258001	RP11-756H6.1	NA	lncRNA	2.28678	4.86927	1.77905	2.73701	0.00620008	0.0117123
ENSG00000272235.1	ENSG00000272235	RP11-22L13.1	NA	lncRNA	2.28436	4.86779	1.75238	2.77782	0.00547255	0.0104361
ENSG00000170615.15	ENSG00000170615	SLC26A5	solute carrier family 26 member 5	protein_coding	25.7041	4.86506	0.707065	6.88064	5.95843e-12	2.54055e-11
ENSG00000234607.2	ENSG00000234607	RP11-5P18.1	NA	processed_pseudogene	2.27748	4.86432	1.83741	2.64737	0.00811202	0.015034
ENSG00000277382.1	ENSG00000277382	RP11-318A15.8	NA	lncRNA	2.27506	4.8631	1.75289	2.77433	0.00553156	0.0105405
ENSG00000230310.1	ENSG00000230310	CTD-2192J16.11	NA	lncRNA	2.27506	4.8631	1.75289	2.77433	0.00553156	0.0105405
ENSG00000261501.1	ENSG00000261501	BBS7-DT	NA	lncRNA	2.26575	4.85826	1.77504	2.73699	0.0062004	0.0117123
ENSG00000269806.1	ENSG00000269806	BICRA-AS1	NA	lncRNA	2.26575	4.85826	1.77504	2.73699	0.0062004	0.0117123
ENSG00000279269.1	ENSG00000279269	RP11-573M3.5	NA	TEC	2.26333	4.85668	1.78035	2.72794	0.00637316	0.0120103
ENSG00000154016.14	ENSG00000154016	GRAP	GRB2 related adaptor protein	protein_coding	33.9799	4.85618	0.620692	7.82382	5.12456e-15	2.58232e-14
ENSG00000207574.1	ENSG00000207574	MIR661	microRNA 661	miRNA	2.25645	4.85308	1.8303	2.65152	0.00801301	0.0148667
ENSG00000253754.1	ENSG00000253754	RP11-35G22.1	NA	lncRNA	2.25403	4.85202	1.76741	2.74527	0.00604614	0.0114448
ENSG00000274501.1	ENSG00000274501	RP4-583P15.16	NA	lncRNA	4.54306	4.85114	1.48375	3.26952	0.00107732	0.00229799
ENSG00000228040.1	ENSG00000228040	RP3-522D1.2	NA	processed_pseudogene	12.6128	4.84918	1.01888	4.75935	1.9422e-06	5.60575e-06
ENSG00000055957.11	ENSG00000055957	ITIH1	inter-alpha-trypsin inhibitor heavy chain 1	protein_coding	4.51395	4.84468	1.4994	3.23107	0.00123328	0.00260431
ENSG00000186827.11	ENSG00000186827	TNFRSF4	TNF receptor superfamily member 4	protein_coding	2.23542	4.84174	1.8318	2.64317	0.00821342	0.0152074
ENSG00000277235.1	ENSG00000277235	RP4-550H1.7	NA	lncRNA	2.233	4.84055	1.79904	2.69063	0.00713176	0.0133409
ENSG00000178772.7	ENSG00000178772	CPN2	carboxypeptidase N subunit 2	protein_coding	4.49534	4.83942	1.55167	3.11884	0.00181567	0.00374314
ENSG00000197582.5	ENSG00000197582	GPX1P1	NA	processed_pseudogene	4.49534	4.83942	1.55167	3.11884	0.00181567	0.00374314
ENSG00000181649.8	ENSG00000181649	PHLDA2	pleckstrin homology like domain family A member 2	protein_coding	2657.35	4.83534	0.427734	11.3045	1.24619e-29	1.18307e-28
ENSG00000010295.20	ENSG00000010295	IFFO1	intermediate filament family orphan 1	protein_coding	37.7237	4.83136	0.582943	8.28787	1.15296e-16	6.30923e-16
ENSG00000174460.4	ENSG00000174460	ZCCHC12	zinc finger CCHC-type containing 12	protein_coding	8.44731	4.8275	1.23016	3.92428	8.69894e-05	0.000212919
ENSG00000270022.3	ENSG00000270022	RNU12	NA	lncRNA	66.0483	4.81781	0.469654	10.2582	1.08706e-24	8.58095e-24
ENSG00000270948.1	ENSG00000270948	MTDHP1	NA	processed_pseudogene	8.36356	4.81454	1.24686	3.86132	0.000112776	0.000272843
ENSG00000226658.1	ENSG00000226658	RPL23AP30	NA	processed_pseudogene	2.21899	4.81438	1.96117	2.45486	0.0140941	0.0249551
ENSG00000275339.1	ENSG00000275339	RP3-425C14.6	NA	processed_pseudogene	2.2028	4.80643	2.0368	2.3598	0.018285	0.0317085
ENSG00000205890.3	ENSG00000205890	RP11-473M20.5	uncharacterized LOC100128770	lncRNA	8.161	4.80113	1.21487	3.95198	7.75068e-05	0.000190774
ENSG00000285973.2	ENSG00000285973	RP11-105F10.1	NA	lncRNA	4.3879	4.79813	1.48865	3.22315	0.00126789	0.00267387
ENSG00000232768.1	ENSG00000232768	RP11-201O14.2	NA	processed_pseudogene	2.19107	4.79728	1.85976	2.57952	0.00989371	0.0180566
ENSG00000225905.1	ENSG00000225905	RP4-758J18.7	NA	lncRNA	4.38102	4.79676	1.53236	3.13032	0.00174615	0.0036094
ENSG00000224977.1	ENSG00000224977	LINC02776	uncharacterized LOC105371620	lncRNA	4.37376	4.79411	1.5071	3.18102	0.00146758	0.00306858
ENSG00000285871.1	ENSG00000285871	RP11-314J18.11	NA	lncRNA	4.37376	4.79411	1.5071	3.18102	0.00146758	0.00306858
ENSG00000224797.1	ENSG00000224797	RP11-57C19.6	NA	processed_pseudogene	2.18176	4.7921	1.85562	2.58248	0.0098092	0.0179107
ENSG00000168925.12	ENSG00000168925	CTRB1	chymotrypsinogen B1	protein_coding	2.18176	4.7921	1.85562	2.58248	0.0098092	0.0179107
ENSG00000278995.1	ENSG00000278995	Z69720.3	NA	TEC	12.2985	4.79133	1.01164	4.73622	2.17742e-06	6.25215e-06
ENSG00000243802.2	ENSG00000243802	RP11-390K5.1	NA	processed_pseudogene	4.33071	4.79117	1.57962	3.03312	0.00242039	0.00489116
ENSG00000200156.1	ENSG00000200156	RNU5B-1	RNA, U5B small nuclear 1	snRNA	4.34703	4.78571	1.50472	3.18048	0.00147033	0.00307363
ENSG00000181392.17	ENSG00000181392	SYNE4	spectrin repeat containing nuclear envelope family member 4	protein_coding	32.4852	4.78543	0.6208	7.70849	1.27312e-14	6.29636e-14
ENSG00000258413.2	ENSG00000258413	RP11-665C16.6	NA	lncRNA	4.33326	4.78224	1.53244	3.12066	0.00180444	0.00372281
ENSG00000257264.5	ENSG00000257264	MIR3179-1	NA	lncRNA	4.32481	4.78073	1.48702	3.21497	0.00130457	0.0027476
ENSG00000101331.17	ENSG00000101331	CCM2L	CCM2 like scaffold protein	protein_coding	2.16073	4.77966	1.80746	2.6444	0.00818355	0.0151572
ENSG00000225647.2	ENSG00000225647	AC005487.2	NA	lncRNA	2.15831	4.77877	1.87824	2.54427	0.0109505	0.019819
ENSG00000273706.5	ENSG00000273706	LHX1	LIM homeobox 1	protein_coding	2.15143	4.7746	1.80814	2.64061	0.00827568	0.0153091
ENSG00000243968.2	ENSG00000243968	RN7SL402P	NA	misc_RNA	2.15143	4.7746	1.80814	2.64061	0.00827568	0.0153091
ENSG00000268458.1	ENSG00000268458	CTC-471J1.9	NA	lncRNA	2.15143	4.7746	1.80814	2.64061	0.00827568	0.0153091
ENSG00000287275.1	ENSG00000287275	CTC-325H20.9	NA	lncRNA	2.14901	4.77308	1.82144	2.6205	0.0087802	0.0161501
ENSG00000280326.1	ENSG00000280326	RP11-642A1.1	NA	TEC	16.082	4.77112	0.865687	5.51136	3.56063e-08	1.18033e-07
ENSG00000178395.7	ENSG00000178395	CCDC185	coiled-coil domain containing 185	protein_coding	2.14212	4.76963	1.82195	2.61787	0.0088481	0.016264
ENSG00000254423.1	ENSG00000254423	RP11-351I21.7	NA	processed_pseudogene	2.14212	4.76963	1.82195	2.61787	0.0088481	0.016264
ENSG00000283251.1	ENSG00000283251	CTB-60B18.22	NA	transcribed_unprocessed_pseudogene	2.1397	4.76777	1.79533	2.65565	0.0079156	0.014704
ENSG00000283635.1	ENSG00000283635	RP11-5O24.1	NA	lncRNA	4.27344	4.76634	1.5024	3.17248	0.00151144	0.00315374
ENSG00000285781.1	ENSG00000285781	RP11-192P3.5	putative UPF0607 protein FLJ37424	unprocessed_pseudogene	2.13282	4.76468	1.85233	2.57226	0.0101036	0.0183952
ENSG00000263603.1	ENSG00000263603	CTD-2349P21.5	NA	lncRNA	2.13282	4.76468	1.85233	2.57226	0.0101036	0.0183952
ENSG00000266946.1	ENSG00000266946	MRPL37P1	NA	processed_pseudogene	2.13282	4.76468	1.85233	2.57226	0.0101036	0.0183952
ENSG00000168928.13	ENSG00000168928	CTRB2	chymotrypsinogen B2	protein_coding	2.1304	4.76267	1.78794	2.66378	0.00772684	0.0143838
ENSG00000134539.17	ENSG00000134539	KLRD1	killer cell lectin like receptor D1	protein_coding	2.12798	4.76141	1.86492	2.55315	0.0106754	0.0193637
ENSG00000099937.11	ENSG00000099937	SERPIND1	serpin family D member 1	protein_coding	4.25725	4.76129	1.55152	3.06879	0.00214928	0.00437845
ENSG00000207605.3	ENSG00000207605	MIR191	microRNA 191	miRNA	8.04136	4.76066	1.23604	3.85153	0.000117382	0.000283456
ENSG00000213197.3	ENSG00000213197	NUDCP1	NA	processed_pseudogene	2.12351	4.75967	1.91221	2.48909	0.0128069	0.0228667
ENSG00000213548.3	ENSG00000213548	PPIAP81	NA	processed_pseudogene	2.12109	4.75764	1.79669	2.64801	0.00809673	0.0150097
ENSG00000257199.2	ENSG00000257199	RP11-669B18.1	NA	processed_pseudogene	2.12109	4.75764	1.79669	2.64801	0.00809673	0.0150097
ENSG00000189089.5	ENSG00000189089	RIMKLBP1	NA	processed_pseudogene	2.12109	4.75764	1.79669	2.64801	0.00809673	0.0150097
ENSG00000252975.1	ENSG00000252975	Y_RNA	NA	misc_RNA	2.11867	4.75603	1.81047	2.62696	0.00861522	0.0158595
ENSG00000224541.1	ENSG00000224541	AP001439.2	NA	lncRNA	2.11867	4.75603	1.81047	2.62696	0.00861522	0.0158595
ENSG00000205420.11	ENSG00000205420	KRT6A	keratin 6A	protein_coding	2.11179	4.7526	1.82426	2.60522	0.00918163	0.0168293
ENSG00000138623.10	ENSG00000138623	SEMA7A	semaphorin 7A (John Milton Hagen blood group)	protein_coding	146.242	4.75237	0.306152	15.5229	2.42799e-54	5.53753e-53
ENSG00000162630.6	ENSG00000162630	B3GALT2	beta-1,3-galactosyltransferase 2	protein_coding	2.10937	4.75088	1.78938	2.65505	0.00792978	0.0147233
ENSG00000224048.6	ENSG00000224048	LINC02612	long intergenic non-protein coding RNA 2612	lncRNA	2.10937	4.75088	1.78938	2.65505	0.00792978	0.0147233
ENSG00000227518.5	ENSG00000227518	MIR1302-9HG	NA	lncRNA	2.10937	4.75088	1.78938	2.65505	0.00792978	0.0147233
ENSG00000275226.1	ENSG00000275226	LINC00547	long intergenic non-protein coding RNA 547	lncRNA	2.10937	4.75088	1.78938	2.65505	0.00792978	0.0147233
ENSG00000234208.1	ENSG00000234208	CTA-256D12.11	NA	lncRNA	2.10937	4.75088	1.78938	2.65505	0.00792978	0.0147233
ENSG00000137078.9	ENSG00000137078	SIT1	signaling threshold regulating transmembrane adaptor 1	protein_coding	2.10006	4.7458	1.79006	2.65119	0.00802096	0.0148794
ENSG00000250659.2	ENSG00000250659	RP11-864I4.3	NA	lncRNA	4.24685	4.74513	1.51632	3.12937	0.00175179	0.00362024
ENSG00000255010.1	ENSG00000255010	COX5BP4	NA	processed_pseudogene	4.23755	4.74257	1.51962	3.1209	0.00180299	0.0037201
ENSG00000261416.1	ENSG00000261416	CORO1A-AS1	NA	lncRNA	7.804	4.74113	1.24204	3.81721	0.000134967	0.00032325
ENSG00000203593.3	ENSG00000203593	RP5-1096D14.6	NA	lncRNA	2.09076	4.74063	1.81266	2.61528	0.00891537	0.0163744
ENSG00000236483.1	ENSG00000236483	MTND2P40	NA	unprocessed_pseudogene	2.09076	4.74063	1.81266	2.61528	0.00891537	0.0163744
ENSG00000179580.10	ENSG00000179580	RNF151	ring finger protein 151	protein_coding	27.6296	4.74054	0.671126	7.06357	1.62283e-12	7.14236e-12
ENSG00000072182.13	ENSG00000072182	ASIC4	acid sensing ion channel subunit family member 4	protein_coding	2.08834	4.73895	1.81279	2.61418	0.00894421	0.0164218
ENSG00000283809.1	ENSG00000283809	AC007326.13	NA	protein_coding	2.08834	4.73895	1.81279	2.61418	0.00894421	0.0164218
ENSG00000229433.2	ENSG00000229433	LINC02069	long intergenic non-protein coding RNA 2069	lncRNA	2.08145	4.7352	1.86898	2.53357	0.0112906	0.0203762
ENSG00000286314.1	ENSG00000286314	CTD-2033C11.2	NA	lncRNA	4.20479	4.73274	1.49787	3.15964	0.00157966	0.00328725
ENSG00000116983.13	ENSG00000116983	HPCAL4	hippocalcin like 4	protein_coding	4.15899	4.73017	1.63497	2.89312	0.00381439	0.00746674
ENSG00000241269.1	ENSG00000241269	AC093620.5	NA	lncRNA	2.06973	4.72861	1.81431	2.60629	0.00915287	0.0167799
ENSG00000259672.3	ENSG00000259672	RP11-69G7.1	NA	lncRNA	2.06973	4.72861	1.81431	2.60629	0.00915287	0.0167799
ENSG00000105737.9	ENSG00000105737	GRIK5	glutamate ionotropic receptor kainate type subunit 5	protein_coding	27.3537	4.72855	0.663165	7.13027	1.00169e-12	4.46645e-12
ENSG00000249020.1	ENSG00000249020	SNORA58	NA	snoRNA	2.06731	4.72652	1.87034	2.5271	0.011501	0.0207132
ENSG00000266265.4	ENSG00000266265	KLF14	Kruppel like factor 14	protein_coding	2.06042	4.72296	1.86589	2.53121	0.011367	0.0205031
ENSG00000254554.1	ENSG00000254554	RP11-351I24.1	NA	lncRNA	46.4694	4.72174	0.508447	9.2866	1.59303e-20	1.0527e-19
ENSG00000255119.1	ENSG00000255119	RP11-655M14.12	NA	lncRNA	2.058	4.72159	1.82845	2.58229	0.00981459	0.0179182
ENSG00000256108.1	ENSG00000256108	RP13-672B3.5	NA	processed_pseudogene	4.16515	4.72151	1.49694	3.15411	0.00160989	0.00334657
ENSG00000225300.1	ENSG00000225300	RP11-1086F11.1	NA	lncRNA	4.15912	4.72065	1.50278	3.14128	0.0016821	0.00348522
ENSG00000273175.1	ENSG00000273175	RP11-11N7.4	NA	lncRNA	19.4314	4.71901	0.815896	5.78385	7.30122e-09	2.55163e-08
ENSG00000213755.3	ENSG00000213755	RP11-342F17.1	NA	processed_pseudogene	4.14412	4.71545	1.49642	3.15115	0.00162628	0.00337884
ENSG00000138083.5	ENSG00000138083	SIX3	SIX homeobox 3	protein_coding	2.03939	4.71054	1.87302	2.51494	0.0119053	0.0213777
ENSG00000256056.1	ENSG00000256056	RP11-709A23.2	NA	unprocessed_pseudogene	2.03939	4.71054	1.87302	2.51494	0.0119053	0.0213777
ENSG00000207614.1	ENSG00000207614	MIR193A	microRNA 193a	miRNA	2.02767	4.70365	1.86148	2.52683	0.0115099	0.0207237
ENSG00000287169.1	ENSG00000287169	RP11-182A9.1	NA	lncRNA	4.08914	4.70049	1.50934	3.11426	0.00184406	0.00379907
ENSG00000284700.1	ENSG00000284700	RP5-850O15.3	uncharacterized LOC105378714	lncRNA	4.09034	4.69924	1.53747	3.05647	0.00223958	0.00455047
ENSG00000276255.2	ENSG00000276255	LINC02809	NA	lncRNA	19.0864	4.69637	0.794572	5.91056	3.40945e-09	1.21735e-08
ENSG00000251127.2	ENSG00000251127	RP11-280G9.1	NA	lncRNA	18.9621	4.69328	0.801062	5.85882	4.66168e-09	1.65081e-08
ENSG00000229048.5	ENSG00000229048	DUTP1	NA	processed_pseudogene	4.06931	4.69247	1.56855	2.9916	0.00277523	0.00555374
ENSG00000215014.5	ENSG00000215014	RP5-832C2.5	NA	lncRNA	113.982	4.69065	0.341877	13.7203	7.67862e-43	1.1915e-41
ENSG00000204103.4	ENSG00000204103	MAFB	MAF bZIP transcription factor B	protein_coding	492.57	4.68425	0.178433	26.2522	6.75353e-152	1.87348e-149
ENSG00000266805.1	ENSG00000266805	RP11-61L19.1	NA	lncRNA	2.02538	4.68327	2.10246	2.22752	0.0259127	0.0435203
ENSG00000185507.21	ENSG00000185507	IRF7	interferon regulatory factor 7	protein_coding	273.993	4.67947	0.536576	8.72098	2.75796e-18	1.63778e-17
ENSG00000103723.17	ENSG00000103723	AP3B2	adaptor related protein complex 3 subunit beta 2	protein_coding	15.3151	4.67816	0.907798	5.15331	2.55929e-07	7.94981e-07
ENSG00000207389.1	ENSG00000207389	RNU1-4	RNA, U1 small nuclear 4	snRNA	2.01608	4.67726	2.08792	2.24016	0.0250808	0.0422328
ENSG00000168126.3	ENSG00000168126	OR2W6P	NA	unprocessed_pseudogene	4.0541	4.67665	1.5443	3.02832	0.00245918	0.00496549
ENSG00000255556.2	ENSG00000255556	RP11-351I21.6	NA	processed_pseudogene	2.01366	4.67419	1.99293	2.34538	0.0190075	0.0328546
ENSG00000249834.3	ENSG00000249834	PGBD4P3	NA	processed_pseudogene	14.9005	4.6687	0.922909	5.05867	4.22185e-07	1.28802e-06
ENSG00000231521.1	ENSG00000231521	RP11-244N9.4	uncharacterized LOC105376171	lncRNA	4.02619	4.66795	1.51566	3.07982	0.00207128	0.00423286
ENSG00000266111.2	ENSG00000266111	RP11-296K13.4	NA	lncRNA	2.00435	4.66764	1.93657	2.41026	0.0159413	0.0279546
ENSG00000136286.16	ENSG00000136286	MYO1G	myosin IG	protein_coding	111.999	4.66759	0.339887	13.7328	6.46161e-43	1.00552e-41
ENSG00000241163.8	ENSG00000241163	LINC00877	long intergenic non-protein coding RNA 877	lncRNA	4.01688	4.66523	1.51548	3.0784	0.00208117	0.00425084
ENSG00000267734.1	ENSG00000267734	RP4-604K5.3	NA	lncRNA	4.01807	4.66438	1.51957	3.06954	0.00214389	0.00436878
ENSG00000131015.5	ENSG00000131015	ULBP2	UL16 binding protein 2	protein_coding	689.49	4.66297	0.159912	29.1595	6.3319e-187	3.44278e-184
ENSG00000167311.14	ENSG00000167311	ART5	ADP-ribosyltransferase 5	protein_coding	14.9612	4.66017	0.888194	5.2468	1.54764e-07	4.89348e-07
ENSG00000230449.1	ENSG00000230449	RPL7P4	NA	processed_pseudogene	1.98574	4.6558	1.89753	2.45362	0.0141428	0.0250283
ENSG00000215878.3	ENSG00000215878	MARCKSL1P2	NA	processed_pseudogene	1.98574	4.6558	1.89753	2.45362	0.0141428	0.0250283
ENSG00000280233.1	ENSG00000280233	RP11-159D12.3	NA	TEC	1.98574	4.6558	1.89753	2.45362	0.0141428	0.0250283
ENSG00000280440.1	ENSG00000280440	AC002064.7	NA	TEC	1.98332	4.65454	1.93888	2.40063	0.0163669	0.0286234
ENSG00000277550.1	ENSG00000277550	RP5-1057B20.3	NA	lncRNA	1.98332	4.65454	1.93888	2.40063	0.0163669	0.0286234
ENSG00000252768.1	ENSG00000252768	RNU6-856P	NA	snRNA	1.97644	4.6502	1.89848	2.44943	0.0143082	0.0252915
ENSG00000251521.2	ENSG00000251521	IMPA1P1	NA	transcribed_unprocessed_pseudogene	1.97644	4.6502	1.89848	2.44943	0.0143082	0.0252915
ENSG00000229869.1	ENSG00000229869	RP11-363N22.2	uncharacterized LOC101927762	lncRNA	1.97644	4.6502	1.89848	2.44943	0.0143082	0.0252915
ENSG00000214347.8	ENSG00000214347	CTB-180A7.8	adenylate kinase isoenzyme 1-like	transcribed_unitary_pseudogene	1.97644	4.6502	1.89848	2.44943	0.0143082	0.0252915
ENSG00000129244.9	ENSG00000129244	ATP1B2	ATPase Na+/K+ transporting subunit beta 2	protein_coding	18.4409	4.64997	0.802516	5.79425	6.8629e-09	2.40432e-08
ENSG00000123977.10	ENSG00000123977	DAW1	dynein assembly factor with WD repeats 1	protein_coding	7.34296	4.64993	1.2482	3.72532	0.000195071	0.000458754
ENSG00000147873.6	ENSG00000147873	IFNA5	interferon alpha 5	protein_coding	1.97402	4.64819	1.88219	2.46956	0.0135279	0.0240403
ENSG00000125997.5	ENSG00000125997	BPIFB9P	NA	transcribed_unitary_pseudogene	1.97402	4.64819	1.88219	2.46956	0.0135279	0.0240403
ENSG00000274367.1	ENSG00000274367	LA16c-380H5.6	NA	lncRNA	3.94691	4.64427	1.52611	3.04321	0.00234067	0.00474028
ENSG00000090539.15	ENSG00000090539	CHRD	chordin	protein_coding	3.9481	4.64341	1.5104	3.0743	0.00210996	0.00430513
ENSG00000204252.14	ENSG00000204252	HLA-DOA	major histocompatibility complex, class II, DO alpha	protein_coding	1.96471	4.64231	1.85658	2.50046	0.0124033	0.0222086
ENSG00000257953.1	ENSG00000257953	RP11-620J15.1	NA	lncRNA	1.96471	4.64231	1.85658	2.50046	0.0124033	0.0222086
ENSG00000204978.3	ENSG00000204978	ERICH4	glutamate rich 4	protein_coding	1.96471	4.64231	1.85658	2.50046	0.0124033	0.0222086
ENSG00000275756.1	ENSG00000275756	RP11-100G15.12	NA	processed_pseudogene	1.95783	4.63926	1.94176	2.3892	0.016885	0.0294651
ENSG00000277399.5	ENSG00000277399	GPR179	G protein-coupled receptor 179	protein_coding	36.5537	4.63754	0.606976	7.6404	2.16541e-14	1.05537e-13
ENSG00000286391.1	ENSG00000286391	RP11-61L14.7	NA	lncRNA	1.95541	4.63668	1.84956	2.50691	0.0121791	0.0218332
ENSG00000229999.6	ENSG00000229999	SGSM3-AS1	NA	lncRNA	7.32567	4.63617	1.26025	3.67878	0.000234353	0.000546455
ENSG00000250384.1	ENSG00000250384	UBE2CP3	NA	processed_pseudogene	1.95299	4.63541	1.91353	2.42244	0.0154169	0.0271076
ENSG00000204657.4	ENSG00000204657	OR2H2	olfactory receptor family 2 subfamily H member 2	protein_coding	1.95299	4.63541	1.91353	2.42244	0.0154169	0.0271076
ENSG00000183535.9	ENSG00000183535	COL18A1-AS1	COL18A1 antisense RNA 1	lncRNA	3.91173	4.63301	1.54527	2.99818	0.00271598	0.00544365
ENSG00000235090.1	ENSG00000235090	RPL7L1P3	NA	processed_pseudogene	11.0503	4.63263	1.02452	4.52175	6.13303e-06	1.691e-05
ENSG00000268496.1	ENSG00000268496	CTD-2587H19.2	NA	lncRNA	3.90604	4.63036	1.53104	3.02432	0.00249192	0.00502449
ENSG00000286864.1	ENSG00000286864	RP11-497D24.1	NA	lncRNA	1.94368	4.62936	1.85862	2.49075	0.0127475	0.0227696
ENSG00000239377.1	ENSG00000239377	ZNF775-AS1	NA	lncRNA	1.94368	4.62936	1.85862	2.49075	0.0127475	0.0227696
ENSG00000229258.6	ENSG00000229258	LPGAT1-AS1	LPGAT1 antisense RNA 1	lncRNA	1.93437	4.62365	1.83766	2.51606	0.0118676	0.0213155
ENSG00000229292.2	ENSG00000229292	RFPL4AL1	ret finger protein like 4A like 1	protein_coding	1.93437	4.62365	1.83766	2.51606	0.0118676	0.0213155
ENSG00000260657.2	ENSG00000260657	RP11-315D16.4	NA	lncRNA	10.9266	4.61911	1.01672	4.54313	5.54259e-06	1.53521e-05
ENSG00000280147.1	ENSG00000280147	RP11-486M23.3	NA	TEC	1.92507	4.61809	1.83858	2.51177	0.0120128	0.0215564
ENSG00000222259.1	ENSG00000222259	RN7SKP114	NA	misc_RNA	1.92507	4.61809	1.83858	2.51177	0.0120128	0.0215564
ENSG00000260310.1	ENSG00000260310	RP11-27M24.2	NA	lncRNA	1.92507	4.61809	1.83858	2.51177	0.0120128	0.0215564
ENSG00000276651.1	ENSG00000276651	AC007950.2	NA	lncRNA	7.18671	4.61301	1.3126	3.5144	0.000440754	0.000992655
ENSG00000273956.1	ENSG00000273956	CTB-31N19.5	NA	lncRNA	1.91576	4.61252	1.86153	2.47782	0.0132189	0.0235328
ENSG00000279036.1	ENSG00000279036	RP11-81K2.2	NA	TEC	1.91576	4.61252	1.86153	2.47782	0.0132189	0.0235328
ENSG00000245479.3	ENSG00000245479	LINC01585	long intergenic non-protein coding RNA 1585	lncRNA	1.91334	4.61068	1.85368	2.48731	0.0128714	0.0229713
ENSG00000160282.15	ENSG00000160282	FTCD	formimidoyltransferase cyclodeaminase	protein_coding	1.91334	4.61068	1.85368	2.48731	0.0128714	0.0229713
ENSG00000158869.11	ENSG00000158869	FCER1G	Fc fragment of IgE receptor Ig	protein_coding	21.4249	4.60674	0.732984	6.28491	3.28051e-10	1.25682e-09
ENSG00000126259.20	ENSG00000126259	KIRREL2	kirre like nephrin family adhesion molecule 2	protein_coding	1.90404	4.60507	1.84063	2.50189	0.0123531	0.0221291
ENSG00000262117.5	ENSG00000262117	BCAR4	breast cancer anti-estrogen resistance 4	lncRNA	7.27842	4.60275	1.25924	3.65519	0.000256991	0.000596071
ENSG00000164266.11	ENSG00000164266	SPINK1	serine peptidase inhibitor, Kazal type 1	protein_coding	7.0911	4.6015	1.2844	3.5826	0.000340194	0.000777388
ENSG00000182676.5	ENSG00000182676	PPP1R27	protein phosphatase 1 regulatory subunit 27	protein_coding	25.1088	4.60149	0.669083	6.87732	6.09906e-12	2.59889e-11
ENSG00000236003.1	ENSG00000236003	AC007050.17	NA	lncRNA	3.8548	4.6002	1.53749	2.99202	0.00277134	0.00554677
ENSG00000264249.1	ENSG00000264249	MIR3912	microRNA 3912	miRNA	1.89473	4.5994	1.85566	2.47858	0.0131908	0.0234889
ENSG00000254574.1	ENSG00000254574	RP11-429J17.4	NA	lncRNA	1.89473	4.5994	1.85566	2.47858	0.0131908	0.0234889
ENSG00000176136.6	ENSG00000176136	MC5R	melanocortin 5 receptor	protein_coding	1.89473	4.5994	1.85566	2.47858	0.0131908	0.0234889
ENSG00000115009.13	ENSG00000115009	CCL20	C-C motif chemokine ligand 20	protein_coding	7.1109	4.59935	1.23905	3.71198	0.000205643	0.000482032
ENSG00000280620.1	ENSG00000280620	SCAANT1	SCA7/ATXN7 antisense RNA 1	lncRNA	28.5804	4.59924	0.635022	7.24264	4.40042e-13	2.00352e-12
ENSG00000231849.1	ENSG00000231849	UBE2V2P4	NA	processed_pseudogene	1.89231	4.59733	1.90767	2.40992	0.0159559	0.0279748
ENSG00000258018.2	ENSG00000258018	LINC02457	NA	lncRNA	1.89231	4.59733	1.90767	2.40992	0.0159559	0.0279748
ENSG00000264421.1	ENSG00000264421	RP11-401F2.4	NA	lncRNA	1.89231	4.59733	1.90767	2.40992	0.0159559	0.0279748
ENSG00000279121.1	ENSG00000279121	RP11-83B20.5	NA	TEC	3.83619	4.59452	1.5416	2.98035	0.00287919	0.00574738
ENSG00000188770.10	ENSG00000188770	OPTC	opticin	protein_coding	1.88543	4.59342	1.90857	2.40674	0.0160958	0.0281982
ENSG00000255358.1	ENSG00000255358	NDUFAF2P2	NA	processed_pseudogene	1.88301	4.59182	1.86494	2.46219	0.0138093	0.0244956
ENSG00000239542.3	ENSG00000239542	RN7SL399P	NA	misc_RNA	1.88301	4.59182	1.86494	2.46219	0.0138093	0.0244956
ENSG00000260394.2	ENSG00000260394	LINC02867	uncharacterized LOC105371184	lncRNA	21.2888	4.59043	0.750303	6.1181	9.4698e-10	3.51079e-09
ENSG00000257761.3	ENSG00000257761	RP11-186F10.4	NA	lncRNA	7.09931	4.58981	1.25495	3.65736	0.000254831	0.000591515
ENSG00000196843.17	ENSG00000196843	ARID5A	AT-rich interaction domain 5A	protein_coding	521.964	4.58908	0.191573	23.9547	8.25366e-127	1.31219e-124
ENSG00000226808.3	ENSG00000226808	LINC00840	long intergenic non-protein coding RNA 619	lncRNA	1.87612	4.58638	2.11229	2.17129	0.0299094	0.0495169
ENSG00000179921.15	ENSG00000179921	GPBAR1	G protein-coupled bile acid receptor 1	protein_coding	28.2072	4.58558	0.6479	7.07761	1.46662e-12	6.47474e-12
ENSG00000136928.7	ENSG00000136928	GABBR2	gamma-aminobutyric acid type B receptor subunit 2	protein_coding	1.8644	4.57993	1.91107	2.39652	0.0165515	0.0289239
ENSG00000048462.11	ENSG00000048462	TNFRSF17	TNF receptor superfamily member 17	protein_coding	3.78483	4.57813	1.52865	2.99488	0.00274551	0.00549911
ENSG00000167244.21	ENSG00000167244	IGF2	insulin like growth factor 2	protein_coding	1.86198	4.57792	1.92411	2.37924	0.0173482	0.0302055
ENSG00000236064.2	ENSG00000236064	RP6-191P20.4	uncharacterized LOC101928335	lncRNA	1.86198	4.57792	1.92411	2.37924	0.0173482	0.0302055
ENSG00000279640.1	ENSG00000279640	RP13-977J11.6	NA	TEC	3.77552	4.57526	1.54064	2.96971	0.00298081	0.00593762
ENSG00000221598.3	ENSG00000221598	MIR1249	microRNA 1249	miRNA	3.76949	4.57429	1.52274	3.00398	0.00266471	0.00534713
ENSG00000277895.1	ENSG00000277895	RP11-114F3.4	NA	lncRNA	24.5671	4.57184	0.694399	6.58388	4.58325e-11	1.85142e-10
ENSG00000246863.2	ENSG00000246863	GPR176-DT	NA	lncRNA	34.9562	4.56982	0.571941	7.99002	1.3492e-15	7.00925e-15
ENSG00000108950.12	ENSG00000108950	FAM20A	FAM20A golgi associated secretory pathway pseudokinase	protein_coding	6.96284	4.56941	1.30574	3.49947	0.00046618	0.00104602
ENSG00000268866.1	ENSG00000268866	AC020915.2	NA	processed_pseudogene	3.7533	4.56925	1.59158	2.87089	0.00409321	0.00797406
ENSG00000140107.12	ENSG00000140107	SLC25A47	solute carrier family 25 member 47	protein_coding	1.84337	4.56616	1.92667	2.36997	0.0177895	0.0309026
ENSG00000279187.1	ENSG00000279187	RP11-455O6.5	NA	TEC	10.4735	4.56592	1.0308	4.42951	9.44468e-06	2.55791e-05
ENSG00000068078.20	ENSG00000068078	FGFR3	fibroblast growth factor receptor 3	protein_coding	205.521	4.56441	0.257617	17.7178	3.05434e-70	1.09545e-68
ENSG00000225362.10	ENSG00000225362	CT62	cancer/testis antigen 62	lncRNA	6.96986	4.56339	1.25706	3.63021	0.000283196	0.00065395
ENSG00000125998.8	ENSG00000125998	FAM83C	family with sequence similarity 83 member C	protein_coding	6.95813	4.56135	1.26243	3.61314	0.000302507	0.000696472
ENSG00000170684.9	ENSG00000170684	ZNF296	zinc finger protein 296	protein_coding	274.627	4.55934	0.24498	18.611	2.61451e-77	1.10198e-75
ENSG00000130783.14	ENSG00000130783	CCDC62	coiled-coil domain containing 62	protein_coding	20.9495	4.55887	0.726001	6.27943	3.39816e-10	1.30043e-09
ENSG00000261780.3	ENSG00000261780	LINC02582	long intergenic non-protein coding RNA 2582	lncRNA	1.83164	4.5579	1.95739	2.32855	0.0198827	0.0342281
ENSG00000167874.7	ENSG00000167874	TMEM88	transmembrane protein 88	protein_coding	34.8618	4.55555	0.564182	8.07462	6.76894e-16	3.57669e-15
ENSG00000235779.8	ENSG00000235779	AC079779.5	NA	lncRNA	3.73445	4.5501	1.62596	2.79841	0.00513551	0.00984028
ENSG00000226945.1	ENSG00000226945	RP11-564A8.4	NA	processed_pseudogene	6.8449	4.54587	1.26087	3.60534	0.000311747	0.000716775
ENSG00000260509.2	ENSG00000260509	RP11-271M24.2	NA	lncRNA	10.3288	4.54413	1.0415	4.36307	1.28248e-05	3.42793e-05
ENSG00000287965.1	ENSG00000287965	RP11-63M22.3	NA	lncRNA	3.70895	4.54208	1.64399	2.76284	0.00573008	0.010892
ENSG00000287269.1	ENSG00000287269	RP1-68O2.5	NA	lncRNA	6.83659	4.54085	1.2727	3.56788	0.00035988	0.000819527
ENSG00000130427.3	ENSG00000130427	EPO	erythropoietin	protein_coding	10.2916	4.54027	1.05306	4.31149	1.62159e-05	4.28838e-05
ENSG00000259818.1	ENSG00000259818	RP5-1024G6.7	NA	lncRNA	17.2304	4.53651	0.800803	5.66495	1.47065e-08	5.02971e-08
ENSG00000249961.10	ENSG00000249961	TERB1	telomere repeat binding bouquet formation protein 1	protein_coding	3.67378	4.52841	1.57367	2.87761	0.00400703	0.00781962
ENSG00000261118.1	ENSG00000261118	RP11-104N10.1	NA	lncRNA	74.4293	4.52356	0.416522	10.8603	1.78145e-27	1.576e-26
ENSG00000283791.1	ENSG00000283791	MIR612	microRNA 612	miRNA	54.4714	4.52314	0.458396	9.86732	5.76859e-23	4.25807e-22
ENSG00000264500.1	ENSG00000264500	MIR3124	microRNA 3124	miRNA	3.64828	4.52031	1.5798	2.86133	0.0042187	0.00819739
ENSG00000274997.2	ENSG00000274997	H2AC12	histone cluster 1 H2A family member h	protein_coding	13.6272	4.51761	0.913806	4.94373	7.66403e-07	2.28659e-06
ENSG00000054356.14	ENSG00000054356	PTPRN	protein tyrosine phosphatase receptor type N	protein_coding	3.64017	4.51589	1.5517	2.91028	0.00361108	0.00709994
ENSG00000228643.1	ENSG00000228643	AC079779.4	NA	lncRNA	13.5971	4.51453	0.889618	5.07468	3.88147e-07	1.1871e-06
ENSG00000236754.5	ENSG00000236754	AC004019.13	NA	lncRNA	3.62725	4.51295	1.55959	2.89368	0.00380752	0.00745436
ENSG00000279450.1	ENSG00000279450	RP11-54F2.8	NA	TEC	1.79902	4.51191	1.97637	2.28293	0.0224348	0.0381481
ENSG00000204472.13	ENSG00000204472	AIF1	allograft inflammatory factor 1	protein_coding	1.79902	4.51191	1.97637	2.28293	0.0224348	0.0381481
ENSG00000208037.1	ENSG00000208037	MIR320A	microRNA 320a	miRNA	3.62483	4.51175	1.54152	2.92681	0.00342456	0.00675961
ENSG00000230648.1	ENSG00000230648	RP3-406P24.3	NA	lncRNA	3.61914	4.50874	1.54114	2.92559	0.00343803	0.00678473
ENSG00000241461.3	ENSG00000241461	RN7SL182P	NA	misc_RNA	3.61672	4.50781	1.55131	2.90581	0.00366309	0.00719234
ENSG00000261219.1	ENSG00000261219	RP11-344A16.2	NA	lncRNA	1.78972	4.50534	1.95218	2.30785	0.0210074	0.0359367
ENSG00000217527.1	ENSG00000217527	RPS16P5	NA	transcribed_processed_pseudogene	1.78041	4.49895	1.93779	2.3217	0.0202493	0.0347602
ENSG00000223584.1	ENSG00000223584	TVP23CP1	NA	processed_pseudogene	1.78041	4.49895	1.93779	2.3217	0.0202493	0.0347602
ENSG00000221857.7	ENSG00000221857	CTD-2527I21.4	NA	lncRNA	1.78041	4.49895	1.93779	2.3217	0.0202493	0.0347602
ENSG00000244086.1	ENSG00000244086	RPS20P35	NA	processed_pseudogene	3.58277	4.49767	1.54868	2.90421	0.00368184	0.00722548
ENSG00000254207.1	ENSG00000254207	RP11-43A14.1	NA	lncRNA	1.77799	4.49743	1.97934	2.27219	0.0230751	0.0391472
ENSG00000287302.1	ENSG00000287302	RP11-172F4.8	NA	lncRNA	30.0099	4.49532	0.59485	7.55706	4.12271e-14	1.97951e-13
ENSG00000238086.5	ENSG00000238086	PPP1R26P1	NA	processed_pseudogene	3.57347	4.49464	1.54065	2.91737	0.00352993	0.00694994
ENSG00000143851.15	ENSG00000143851	PTPN7	protein tyrosine phosphatase non-receptor type 7	protein_coding	1.77111	4.49292	1.95473	2.29848	0.0215345	0.0367574
ENSG00000251891.1	ENSG00000251891	RNU7-79P	NA	snRNA	1.77111	4.49292	1.95473	2.29848	0.0215345	0.0367574
ENSG00000279144.1	ENSG00000279144	RP11-894J14.2	NA	TEC	3.56777	4.49162	1.54026	2.91614	0.00354391	0.00697543
ENSG00000227207.2	ENSG00000227207	RPL31P12	NA	processed_pseudogene	1.76869	4.4906	1.92474	2.33309	0.0196434	0.0338505
ENSG00000200397.1	ENSG00000200397	Y_RNA	NA	misc_RNA	1.76869	4.4906	1.92474	2.33309	0.0196434	0.0338505
ENSG00000286667.1	ENSG00000286667	LLfos-22E10.1	NA	lncRNA	1.76869	4.4906	1.92474	2.33309	0.0196434	0.0338505
ENSG00000230162.1	ENSG00000230162	CT45A11P	NA	unprocessed_pseudogene	6.60334	4.49038	1.27155	3.53141	0.000413349	0.000933797
ENSG00000231449.1	ENSG00000231449	AC097359.2	NA	processed_pseudogene	6.62556	4.48935	1.25261	3.584	0.000338371	0.000773801
ENSG00000266643.1	ENSG00000266643	MIR3677	microRNA 3677	miRNA	6.64332	4.48933	1.28346	3.49784	0.000469043	0.00105184
ENSG00000267582.1	ENSG00000267582	CTD-3252C9.2	NA	lncRNA	6.6409	4.48851	1.27109	3.53124	0.000413614	0.000934318
ENSG00000130222.11	ENSG00000130222	GADD45G	growth arrest and DNA damage inducible gamma	protein_coding	3.55605	4.48751	1.55053	2.89419	0.00380143	0.00744404
ENSG00000095752.7	ENSG00000095752	IL11	interleukin 11	protein_coding	4345.69	4.48489	0.109961	40.7862	0	0
ENSG00000213937.4	ENSG00000213937	CLDN9	claudin 9	protein_coding	9.96506	4.48021	1.0289	4.35438	1.33444e-05	3.56018e-05
ENSG00000267065.2	ENSG00000267065	LINC02080	long intergenic non-protein coding RNA 2080	lncRNA	1.75008	4.47806	1.90536	2.35024	0.0187613	0.0324579
ENSG00000057468.7	ENSG00000057468	MSH4	mutS homolog 4	protein_coding	9.87126	4.47752	1.04008	4.30495	1.6702e-05	4.40922e-05
ENSG00000253232.1	ENSG00000253232	RP11-359B20.5	NA	processed_pseudogene	1.74766	4.47635	1.95788	2.28633	0.0222349	0.0378484
ENSG00000223461.1	ENSG00000223461	AC004471.9	NA	lncRNA	9.8292	4.47248	1.0462	4.27496	1.91171e-05	5.01512e-05
ENSG00000262140.1	ENSG00000262140	RP11-417N10.3	NA	unprocessed_pseudogene	1.74077	4.47197	1.92861	2.31875	0.0204084	0.0349913
ENSG00000132681.17	ENSG00000132681	ATP1A4	ATPase Na+/K+ transporting subunit alpha 4	protein_coding	1.73835	4.46985	1.90688	2.34406	0.0190752	0.0329528
ENSG00000225407.3	ENSG00000225407	CTD-2384B11.2	NA	lncRNA	1.73835	4.46985	1.90688	2.34406	0.0190752	0.0329528
ENSG00000231951.1	ENSG00000231951	AC004837.4	NA	lncRNA	1.73835	4.46985	1.90688	2.34406	0.0190752	0.0329528
ENSG00000106540.4	ENSG00000106540	AC004837.3	NA	processed_pseudogene	1.73835	4.46985	1.90688	2.34406	0.0190752	0.0329528
ENSG00000260568.1	ENSG00000260568	CTD-2358C21.3	NA	lncRNA	1.73835	4.46985	1.90688	2.34406	0.0190752	0.0329528
ENSG00000260859.1	ENSG00000260859	RP11-254F19.2	NA	lncRNA	1.73835	4.46985	1.90688	2.34406	0.0190752	0.0329528
ENSG00000279637.1	ENSG00000279637	RP11-196B3.1	NA	TEC	1.73835	4.46985	1.90688	2.34406	0.0190752	0.0329528
ENSG00000169194.9	ENSG00000169194	IL13	interleukin 13	protein_coding	1.72905	4.46361	1.89402	2.35668	0.0184391	0.0319534
ENSG00000261334.1	ENSG00000261334	RP11-65J3.14	NA	lncRNA	19.4276	4.45887	0.746665	5.97171	2.34782e-09	8.4776e-09
ENSG00000263979.1	ENSG00000263979	MIR4672	microRNA 4672	miRNA	1.71974	4.4574	1.90948	2.33435	0.0195774	0.0337559
ENSG00000079393.21	ENSG00000079393	DUSP13	dual specificity phosphatase 13	protein_coding	1.71974	4.4574	1.90948	2.33435	0.0195774	0.0337559
ENSG00000287274.1	ENSG00000287274	RP11-363P13.2	NA	lncRNA	1.71974	4.4574	1.90948	2.33435	0.0195774	0.0337559
ENSG00000242221.9	ENSG00000242221	PSG2	pregnancy specific beta-1-glycoprotein 2	protein_coding	1.71974	4.4574	1.90948	2.33435	0.0195774	0.0337559
ENSG00000164287.13	ENSG00000164287	CDC20B	cell division cycle 20B	protein_coding	1.71732	4.45533	1.9546	2.27941	0.0226429	0.0384803
ENSG00000214593.3	ENSG00000214593	RP11-65N13.6	NA	processed_pseudogene	1.71732	4.45533	1.9546	2.27941	0.0226429	0.0384803
ENSG00000271100.1	ENSG00000271100	RP11-697H9.5	NA	processed_pseudogene	1.71732	4.45533	1.9546	2.27941	0.0226429	0.0384803
ENSG00000263749.2	ENSG00000263749	OOSP1P2	NA	unprocessed_pseudogene	1.71044	4.45101	1.9637	2.26664	0.023412	0.0396733
ENSG00000265565.1	ENSG00000265565	MIR3143	microRNA 3143	miRNA	6.43523	4.45098	1.28631	3.46027	0.000539626	0.00120091
ENSG00000264270.1	ENSG00000264270	RP11-474I11.7	NA	lncRNA	6.42835	4.44948	1.27925	3.47821	0.000504783	0.0011278
ENSG00000169994.19	ENSG00000169994	MYO7B	myosin VIIB	protein_coding	1.70802	4.4491	1.91108	2.32806	0.0199091	0.0342497
ENSG00000251703.1	ENSG00000251703	RNU6-998P	NA	snRNA	1.70802	4.4491	1.91108	2.32806	0.0199091	0.0342497
ENSG00000263894.1	ENSG00000263894	MIR3925	microRNA 3925	miRNA	1.70802	4.4491	1.91108	2.32806	0.0199091	0.0342497
ENSG00000106123.12	ENSG00000106123	EPHB6	EPH receptor B6	protein_coding	1.70802	4.4491	1.91108	2.32806	0.0199091	0.0342497
ENSG00000221400.2	ENSG00000221400	SNORD3J	small nucleolar RNA, C/D box 3J	snoRNA	1.70802	4.4491	1.91108	2.32806	0.0199091	0.0342497
ENSG00000139780.8	ENSG00000139780	METTL21C	methyltransferase like 21C	protein_coding	1.70802	4.4491	1.91108	2.32806	0.0199091	0.0342497
ENSG00000232487.1	ENSG00000232487	RASA3-IT1	NA	lncRNA	1.70802	4.4491	1.91108	2.32806	0.0199091	0.0342497
ENSG00000180525.14	ENSG00000180525	DIP2C-AS1	proline rich 26	lncRNA	6.54798	4.44879	1.27346	3.49347	0.00047679	0.00106868
ENSG00000254703.2	ENSG00000254703	SENCR	smooth muscle and endothelial cell enriched migration/differentiation-associated lncRNA	lncRNA	3.48259	4.44849	1.61041	2.76233	0.005739	0.0109082
ENSG00000282787.1	ENSG00000282787	RP11-151A10.3	NA	lncRNA	9.64855	4.44745	1.04676	4.24877	2.14952e-05	5.60976e-05
ENSG00000112599.9	ENSG00000112599	GUCA1B	guanylate cyclase activator 1B	protein_coding	25.8884	4.4445	0.653267	6.8035	1.0211e-11	4.28654e-11
ENSG00000213779.4	ENSG00000213779	RP11-452G18.1	NA	processed_pseudogene	1.69871	4.44282	1.91243	2.32313	0.0201723	0.0346477
ENSG00000286460.1	ENSG00000286460	AC006538.9	NA	lncRNA	1.69871	4.44282	1.91243	2.32313	0.0201723	0.0346477
ENSG00000206995.1	ENSG00000206995	Y_RNA	NA	misc_RNA	1.6894	4.43618	1.95894	2.26458	0.0235386	0.0398679
ENSG00000186442.7	ENSG00000186442	KRT3	keratin 3	protein_coding	3.44984	4.43594	1.56445	2.83546	0.004576	0.00884425
ENSG00000268655.2	ENSG00000268655	CTB-60B18.10	uncharacterized LOC101059948	protein_coding	6.35595	4.43573	1.2804	3.46433	0.000531545	0.00118447
ENSG00000254708.1	ENSG00000254708	MMADHCP2	NA	processed_pseudogene	6.40864	4.4347	1.31791	3.36495	0.000765575	0.00166417
ENSG00000274799.1	ENSG00000274799	Metazoa_SRP	NA	misc_RNA	1.68699	4.43405	1.96709	2.25411	0.0241891	0.0408984
ENSG00000231227.1	ENSG00000231227	RP11-85O21.4	NA	lncRNA	1.68699	4.43405	1.96709	2.25411	0.0241891	0.0408984
ENSG00000157343.9	ENSG00000157343	ARMC12	armadillo repeat containing 12	protein_coding	60.5745	4.42852	0.437519	10.1219	4.41817e-24	3.40648e-23
ENSG00000206822.1	ENSG00000206822	Y_RNA	NA	misc_RNA	1.67768	4.42788	1.93771	2.28511	0.0223065	0.0379538
ENSG00000183628.14	ENSG00000183628	DGCR6	DiGeorge syndrome critical region gene 6	protein_coding	1.67768	4.42788	1.93771	2.28511	0.0223065	0.0379538
ENSG00000131771.14	ENSG00000131771	PPP1R1B	protein phosphatase 1 regulatory inhibitor subunit 1B	protein_coding	3.4195	4.42524	1.55624	2.84355	0.00446143	0.00864001
ENSG00000249502.3	ENSG00000249502	AC006160.5	NA	lncRNA	28.6711	4.41971	0.610372	7.24102	4.45318e-13	2.02686e-12
ENSG00000227262.3	ENSG00000227262	HCG4B	NA	unprocessed_pseudogene	6.32694	4.41664	1.27867	3.45409	0.000552152	0.00122637
ENSG00000168386.19	ENSG00000168386	FILIP1L	filamin A interacting protein 1 like	protein_coding	12.6304	4.41571	0.925688	4.77019	1.84052e-06	5.32075e-06
ENSG00000229178.1	ENSG00000229178	AC069513.4	NA	lncRNA	6.33744	4.41528	1.3157	3.35585	0.000791214	0.00171627
ENSG00000230773.9	ENSG00000230773	AC079807.4	NA	lncRNA	3.38917	4.41462	1.55583	2.83747	0.00454732	0.00879255
ENSG00000284779.2	ENSG00000284779	RP11-889I17.2	insulin like growth factor 2	protein_coding	1.65665	4.41216	1.99842	2.20782	0.0272569	0.0455556
ENSG00000269220.1	ENSG00000269220	LINC00528	long intergenic non-protein coding RNA 528	lncRNA	6.39159	4.41059	1.27542	3.45814	0.000543911	0.00120925
ENSG00000244009.1	ENSG00000244009	B3GAT3P1	NA	processed_pseudogene	1.64734	4.40557	2.00003	2.20275	0.0276122	0.0460956
ENSG00000127743.6	ENSG00000127743	IL17B	interleukin 17B	protein_coding	6.28849	4.405	1.29137	3.41111	0.000646984	0.00142201
ENSG00000173805.16	ENSG00000173805	HAP1	huntingtin associated protein 1	protein_coding	53.5818	4.40323	0.463895	9.49187	2.26917e-21	1.559e-20
ENSG00000205177.6	ENSG00000205177	C11orf91	chromosome 11 open reading frame 91	protein_coding	72.4972	4.4031	0.386812	11.383	5.07979e-30	4.89193e-29
ENSG00000232393.1	ENSG00000232393	RPL5P6	NA	processed_pseudogene	6.26057	4.39955	1.28673	3.41918	0.000628096	0.00138307
ENSG00000213540.3	ENSG00000213540	TXN2P1	NA	processed_pseudogene	3.34711	4.39954	1.5692	2.80369	0.00505222	0.00969641
ENSG00000249947.2	ENSG00000249947	XBP1P1	NA	processed_pseudogene	12.5889	4.39912	0.914791	4.80888	1.5178e-06	4.42166e-06
ENSG00000250476.1	ENSG00000250476	ENPP7P9	NA	processed_pseudogene	6.18338	4.39411	1.29661	3.38892	0.000701682	0.00153413
ENSG00000188305.6	ENSG00000188305	PEAK3	PEAK family member 3	protein_coding	9.26823	4.38711	1.05824	4.14566	3.38831e-05	8.66309e-05
ENSG00000230946.3	ENSG00000230946	HNRNPA1P68	NA	processed_pseudogene	3.30747	4.38511	1.58793	2.76152	0.00575326	0.010933
ENSG00000131737.7	ENSG00000131737	KRT34	keratin 34	protein_coding	21.7773	4.38129	0.686569	6.38142	1.75456e-10	6.84552e-10
ENSG00000288103.1	ENSG00000288103	RP11-556N21.7	NA	lncRNA	9.22133	4.38009	1.0439	4.19589	2.71798e-05	7.02186e-05
ENSG00000183876.9	ENSG00000183876	ARSI	arylsulfatase family member I	protein_coding	27.5697	4.37592	0.618449	7.07563	1.48774e-12	6.56586e-12
ENSG00000224743.7	ENSG00000224743	TEX26-AS1	TEX26 antisense RNA 1	lncRNA	3.29949	4.36449	1.61927	2.69534	0.00703165	0.0131655
ENSG00000230735.1	ENSG00000230735	RP11-413E1.4	NA	lncRNA	3.29707	4.36322	1.61219	2.7064	0.00680177	0.0127641
ENSG00000273174.1	ENSG00000273174	RP11-434H6.6	NA	lncRNA	12.2155	4.36186	0.925425	4.71336	2.43662e-06	6.96623e-06
ENSG00000236094.2	ENSG00000236094	LINC00545	long intergenic non-protein coding RNA 545	lncRNA	3.28776	4.35957	1.60001	2.72471	0.00643575	0.0121224
ENSG00000196408.12	ENSG00000196408	NOXO1	NADPH oxidase organizer 1	protein_coding	199.613	4.35829	0.302348	14.4148	4.17734e-47	7.60141e-46
ENSG00000250853.1	ENSG00000250853	RNF138P1	NA	processed_pseudogene	6.0363	4.35528	1.29166	3.37184	0.000746668	0.00162678
ENSG00000277602.1	ENSG00000277602	AC005363.11	NA	lncRNA	9.07097	4.35094	1.04628	4.15848	3.20371e-05	8.20808e-05
ENSG00000262953.1	ENSG00000262953	EIF4A1P9	NA	processed_pseudogene	6.17709	4.34908	1.32472	3.28301	0.00102704	0.00219627
ENSG00000087589.17	ENSG00000087589	CASS4	Cas scaffold protein family member 4	protein_coding	3.25381	4.34798	1.58314	2.74643	0.00602483	0.0114069
ENSG00000221946.8	ENSG00000221946	FXYD7	FXYD domain containing ion transport regulator 7	protein_coding	3.255	4.34742	1.6291	2.66861	0.00761656	0.0141893
ENSG00000187288.12	ENSG00000187288	CIDEC	cell death inducing DFFA like effector c	protein_coding	3.24451	4.34456	1.57977	2.75013	0.00595715	0.0112874
ENSG00000170835.17	ENSG00000170835	CEL	carboxyl ester lipase	protein_coding	12.0026	4.34404	0.931506	4.66346	3.10943e-06	8.81009e-06
ENSG00000203972.10	ENSG00000203972	GLYATL3	glycine-N-acyltransferase like 3	protein_coding	3.21778	4.33326	1.57463	2.75192	0.00592467	0.0112338
ENSG00000233436.7	ENSG00000233436	BTBD18	BTB domain containing 18	protein_coding	21.166	4.33299	0.702559	6.16744	6.94041e-10	2.59678e-09
ENSG00000189120.5	ENSG00000189120	SP6	Sp6 transcription factor	protein_coding	134.489	4.33192	0.292084	14.8311	9.22359e-50	1.83971e-48
ENSG00000267069.1	ENSG00000267069	RP11-64C12.8	NA	lncRNA	3.20487	4.3299	1.58285	2.7355	0.00622848	0.0117638
ENSG00000256188.3	ENSG00000256188	TAS2R30	taste 2 receptor member 30	protein_coding	3.20245	4.32875	1.57946	2.74066	0.00613166	0.0115898
ENSG00000279021.1	ENSG00000279021	RP11-391L3.4	NA	TEC	3.20245	4.32875	1.57946	2.74066	0.00613166	0.0115898
ENSG00000183971.10	ENSG00000183971	NPW	neuropeptide W	protein_coding	11.9965	4.32636	0.91267	4.74033	2.13373e-06	6.13252e-06
ENSG00000267505.1	ENSG00000267505	CTC-296K1.3	NA	lncRNA	15.017	4.32526	0.845005	5.11862	3.07785e-07	9.4912e-07
ENSG00000279611.1	ENSG00000279611	CTD-2619J13.5	NA	TEC	3.19072	4.32417	1.61932	2.67036	0.00757707	0.0141225
ENSG00000188763.5	ENSG00000188763	FZD9	frizzled class receptor 9	protein_coding	110.085	4.32285	0.384621	11.2392	2.61607e-29	2.45328e-28
ENSG00000038427.16	ENSG00000038427	VCAN	versican	protein_coding	3.18142	4.32076	1.59392	2.71077	0.00671267	0.0126047
ENSG00000112139.17	ENSG00000112139	MDGA1	MAM domain containing glycosylphosphatidylinositol anchor 1	protein_coding	8.87737	4.31851	1.05041	4.11126	3.93499e-05	9.98289e-05
ENSG00000213483.4	ENSG00000213483	NDUFAF4P2	NA	processed_pseudogene	3.17211	4.31738	1.58264	2.72797	0.00637258	0.0120101
ENSG00000213394.3	ENSG00000213394	RPSAP46	NA	processed_pseudogene	6.01127	4.3169	1.28862	3.35001	0.0008081	0.00175089
ENSG00000188771.5	ENSG00000188771	PLET1	placenta expressed transcript 1	protein_coding	3.1733	4.3158	1.66755	2.5881	0.00965064	0.0176473
ENSG00000134007.5	ENSG00000134007	ADAM20	ADAM metallopeptidase domain 20	protein_coding	3.16281	4.31396	1.58259	2.72589	0.00641289	0.012081
ENSG00000283611.2	ENSG00000283611	TMEM274P	NA	unitary_pseudogene	1.56336	4.31382	1.97995	2.17875	0.0293502	0.0486829
ENSG00000222940.1	ENSG00000222940	RNU6-370P	NA	snRNA	1.56336	4.31382	1.97995	2.17875	0.0293502	0.0486829
ENSG00000271977.1	ENSG00000271977	AC226119.4	NA	transcribed_unprocessed_pseudogene	1.56336	4.31382	1.97995	2.17875	0.0293502	0.0486829
ENSG00000112116.10	ENSG00000112116	IL17F	interleukin 17F	protein_coding	1.56336	4.31382	1.97995	2.17875	0.0293502	0.0486829
ENSG00000239468.3	ENSG00000239468	RN7SL569P	NA	misc_RNA	1.56336	4.31382	1.97995	2.17875	0.0293502	0.0486829
ENSG00000271412.1	ENSG00000271412	PRR13P3	NA	processed_pseudogene	1.56336	4.31382	1.97995	2.17875	0.0293502	0.0486829
ENSG00000231412.2	ENSG00000231412	CTC-490G23.2	NA	lncRNA	1.56336	4.31382	1.97995	2.17875	0.0293502	0.0486829
ENSG00000235018.1	ENSG00000235018	RP11-11M20.2	NA	processed_pseudogene	1.56336	4.31382	1.97995	2.17875	0.0293502	0.0486829
ENSG00000242439.1	ENSG00000242439	CTD-2349P21.1	NA	processed_pseudogene	3.16039	4.3125	1.6218	2.65908	0.00783549	0.0145712
ENSG00000223724.1	ENSG00000223724	RAD17P2	NA	processed_pseudogene	3.15711	4.31043	1.59356	2.7049	0.00683248	0.0128182
ENSG00000132207.18	ENSG00000132207	SLX1A	SLX1 homolog A, structure-specific endonuclease subunit	protein_coding	8.79206	4.30999	1.05168	4.09818	4.16417e-05	0.000105417
ENSG00000204420.10	ENSG00000204420	MPIG6B	megakaryocyte and platelet inhibitory receptor G6b	protein_coding	17.89	4.30994	0.761132	5.66254	1.4915e-08	5.09844e-08
ENSG00000249098.1	ENSG00000249098	RP11-39E3.4	NA	processed_pseudogene	1.55405	4.3068	1.96746	2.18901	0.0285958	0.0475565
ENSG00000235972.1	ENSG00000235972	RP11-472G23.10	NA	lncRNA	1.55405	4.3068	1.96746	2.18901	0.0285958	0.0475565
ENSG00000263675.1	ENSG00000263675	MIR5581	microRNA 5581	miRNA	3.14539	4.30583	1.59266	2.70355	0.00686033	0.012866
ENSG00000183423.12	ENSG00000183423	LRIT3	leucine rich repeat, Ig-like and transmembrane domains 3	protein_coding	14.6183	4.30495	0.842974	5.10687	3.27548e-07	1.00778e-06
ENSG00000237280.1	ENSG00000237280	RP11-96C23.9	NA	lncRNA	3.16983	4.30404	1.82003	2.36482	0.0180387	0.0313154
ENSG00000241933.1	ENSG00000241933	DENND6A-DT	DENND6A divergent transcript	lncRNA	8.90252	4.30298	1.05772	4.06818	4.7382e-05	0.000118974
ENSG00000207005.1	ENSG00000207005	RNU1-2	RNA, U1 small nuclear 2	snRNA	8.7441	4.30205	1.08836	3.95277	7.72512e-05	0.000190197
ENSG00000227047.1	ENSG00000227047	AC012065.4	NA	lncRNA	1.54475	4.29991	1.98341	2.16794	0.0301633	0.0498644
ENSG00000174358.16	ENSG00000174358	SLC6A19	solute carrier family 6 member 19	protein_coding	1.54475	4.29991	1.98341	2.16794	0.0301633	0.0498644
ENSG00000253968.2	ENSG00000253968	CTB-32H22.1	NA	lncRNA	1.54475	4.29991	1.98341	2.16794	0.0301633	0.0498644
ENSG00000255541.1	ENSG00000255541	CKS1BP4	NA	processed_pseudogene	1.54475	4.29991	1.98341	2.16794	0.0301633	0.0498644
ENSG00000223638.3	ENSG00000223638	RFPL4A	ret finger protein like 4A	protein_coding	1.54475	4.29991	1.98341	2.16794	0.0301633	0.0498644
ENSG00000115738.10	ENSG00000115738	ID2	inhibitor of DNA binding 2	protein_coding	1275.14	4.2991	0.173808	24.7348	4.52276e-135	8.65885e-133
ENSG00000182853.12	ENSG00000182853	VMO1	vitelline membrane outer layer 1 homolog	protein_coding	17.3798	4.29494	0.774619	5.54459	2.94651e-08	9.84561e-08
ENSG00000271746.1	ENSG00000271746	RP1-202O8.3	NA	lncRNA	3.11505	4.2939	1.61176	2.66412	0.00771911	0.0143705
ENSG00000166920.13	ENSG00000166920	C15orf48	chromosome 15 open reading frame 48	protein_coding	29.2018	4.29141	0.585284	7.33218	2.2644e-13	1.04534e-12
ENSG00000223896.2	ENSG00000223896	CCNJP2	NA	processed_pseudogene	1.53302	4.2906	1.97129	2.17654	0.0295147	0.048917
ENSG00000135898.10	ENSG00000135898	GPR55	G protein-coupled receptor 55	protein_coding	1.53302	4.2906	1.97129	2.17654	0.0295147	0.048917
ENSG00000090534.20	ENSG00000090534	THPO	thrombopoietin	protein_coding	1.53302	4.2906	1.97129	2.17654	0.0295147	0.048917
ENSG00000242866.10	ENSG00000242866	STRC	stereocilin	protein_coding	1.53302	4.2906	1.97129	2.17654	0.0295147	0.048917
ENSG00000128285.4	ENSG00000128285	MCHR1	melanin concentrating hormone receptor 1	protein_coding	1.53302	4.2906	1.97129	2.17654	0.0295147	0.048917
ENSG00000182511.12	ENSG00000182511	FES	FES proto-oncogene, tyrosine kinase	protein_coding	17.4409	4.28433	0.766033	5.59288	2.23331e-08	7.53565e-08
ENSG00000285833.1	ENSG00000285833	RP11-149P14.2	NA	lncRNA	1.52372	4.2836	1.97307	2.17104	0.0299284	0.0495212
ENSG00000226172.2	ENSG00000226172	RP4-712E4.1	uncharacterized LOC105378933	lncRNA	1.52372	4.2836	1.97307	2.17104	0.0299284	0.0495212
ENSG00000227417.3	ENSG00000227417	RP11-397P13.6	NA	processed_pseudogene	1.52372	4.2836	1.97307	2.17104	0.0299284	0.0495212
ENSG00000241651.4	ENSG00000241651	RP11-214O14.1	NA	processed_pseudogene	1.52372	4.2836	1.97307	2.17104	0.0299284	0.0495212
ENSG00000233851.1	ENSG00000233851	LATS2-AS1	NA	lncRNA	1.52372	4.2836	1.97307	2.17104	0.0299284	0.0495212
ENSG00000232662.2	ENSG00000232662	LDHBP1	NA	processed_pseudogene	1.52372	4.2836	1.97307	2.17104	0.0299284	0.0495212
ENSG00000283978.1	ENSG00000283978	MIR365B	microRNA 365b	miRNA	1.52372	4.2836	1.97307	2.17104	0.0299284	0.0495212
ENSG00000241104.5	ENSG00000241104	CEACAMP10	uncharacterized LOC284344	transcribed_processed_pseudogene	1.52372	4.2836	1.97307	2.17104	0.0299284	0.0495212
ENSG00000237452.3	ENSG00000237452	MEIOSIN	basic helix-loop-helix and HMG-box containing 1	protein_coding	1.52372	4.2836	1.97307	2.17104	0.0299284	0.0495212
ENSG00000155961.5	ENSG00000155961	RAB39B	RAB39B, member RAS oncogene family	protein_coding	5.89695	4.28343	1.29695	3.3027	0.000957586	0.00205453
ENSG00000240915.2	ENSG00000240915	RP11-659E9.2	NA	lncRNA	5.7553	4.28341	1.30114	3.29205	0.000994601	0.00212941
ENSG00000227527.2	ENSG00000227527	RP11-223A3.1	NA	lncRNA	20.307	4.27367	0.703781	6.07245	1.25976e-09	4.63625e-09
ENSG00000205853.12	ENSG00000205853	RFPL3S	RFPL3 antisense	lncRNA	17.1481	4.26718	0.761814	5.60134	2.12706e-08	7.18518e-08
ENSG00000182308.7	ENSG00000182308	DCAF4L1	DDB1 and CUL4 associated factor 4 like 1	protein_coding	192.68	4.26709	0.241075	17.7003	4.17394e-70	1.48719e-68
ENSG00000252213.1	ENSG00000252213	SNORA74D	small nucleolar RNA, H/ACA box 74D	snoRNA	14.388	4.26648	0.814934	5.23537	1.64655e-07	5.19173e-07
ENSG00000137267.7	ENSG00000137267	TUBB2A	tubulin beta 2A class IIa	protein_coding	1838.19	4.26296	0.136081	31.3266	2.02759e-215	2.12007e-212
ENSG00000279057.1	ENSG00000279057	CTD-3126B10.5	NA	TEC	3.07882	4.26288	1.61393	2.6413	0.00825887	0.0152843
ENSG00000215458.8	ENSG00000215458	AATBC	apoptosis associated transcript in bladder cancer	lncRNA	28.4474	4.26072	0.60801	7.00765	2.4236e-12	1.05505e-11
ENSG00000227200.1	ENSG00000227200	RP11-121A14.3	NA	lncRNA	3.04402	4.2505	1.75667	2.41964	0.0155358	0.0273052
ENSG00000226345.1	ENSG00000226345	AC083822.2	NA	processed_pseudogene	3.04279	4.24706	1.59882	2.65637	0.0078986	0.0146755
ENSG00000259062.2	ENSG00000259062	ACTN1-AS1	ACTN1 antisense RNA 1	lncRNA	11.2654	4.24699	0.920301	4.61479	3.93495e-06	1.10307e-05
ENSG00000185933.7	ENSG00000185933	CALHM1	calcium homeostasis modulator 1	protein_coding	3.03676	4.24597	1.61388	2.63092	0.00851547	0.015694
ENSG00000228981.3	ENSG00000228981	RP11-364L4.1	NA	processed_pseudogene	3.04037	4.24597	1.61354	2.63146	0.00850187	0.0156731
ENSG00000144834.14	ENSG00000144834	TAGLN3	transgelin 3	protein_coding	5.6151	4.24323	1.30765	3.24493	0.00117482	0.00249111
ENSG00000130589.16	ENSG00000130589	HELZ2	helicase with zinc finger 2	protein_coding	1030.33	4.24294	0.179556	23.6303	1.88405e-123	2.71004e-121
ENSG00000177191.2	ENSG00000177191	B3GNT8	UDP-GlcNAc:betaGal beta-1,3-N-acetylglucosaminyltransferase 8	protein_coding	3.03106	4.24225	1.59882	2.65336	0.00796943	0.0147919
ENSG00000253825.1	ENSG00000253825	RP11-96A1.5	NA	lncRNA	5.74782	4.23991	1.35511	3.12883	0.00175503	0.00362611
ENSG00000183508.5	ENSG00000183508	TENT5C	terminal nucleotidyltransferase 5C	protein_coding	309.481	4.23789	0.202031	20.9764	1.07784e-97	7.73144e-96
ENSG00000286310.1	ENSG00000286310	CTC-338M12.14	NA	lncRNA	3.01245	4.23504	1.5988	2.64889	0.00807571	0.0149749
ENSG00000197308.9	ENSG00000197308	GATA3-AS1	GATA3 antisense RNA 1	lncRNA	3.00642	4.23383	1.61048	2.62893	0.00856545	0.0157764
ENSG00000270487.1	ENSG00000270487	RP11-230C9.3	NA	lncRNA	3.01003	4.23383	1.61014	2.62948	0.00855154	0.0157519
ENSG00000285856.1	ENSG00000285856	RP11-551M15.5	NA	lncRNA	5.70334	4.23225	1.30693	3.23831	0.0012024	0.00254503
ENSG00000241709.3	ENSG00000241709	RN7SL265P	NA	misc_RNA	2.98781	4.22658	1.59906	2.64317	0.00821332	0.0152074
ENSG00000218418.2	ENSG00000218418	RP11-296E7.1	NA	processed_pseudogene	39.1386	4.22603	0.493602	8.56163	1.11281e-17	6.42173e-17
ENSG00000272767.1	ENSG00000272767	JMJD1C-AS1	JMJD1C antisense RNA 1	lncRNA	16.8135	4.22597	0.75674	5.58443	2.34464e-08	7.89269e-08
ENSG00000183668.18	ENSG00000183668	PSG9	pregnancy specific beta-1-glycoprotein 9	protein_coding	2.97609	4.22163	1.61387	2.61585	0.00890064	0.0163528
ENSG00000213891.3	ENSG00000213891	RPL3P6	NA	processed_pseudogene	2.97281	4.219	1.63609	2.57871	0.00991712	0.018092
ENSG00000223695.1	ENSG00000223695	RP4-633O19__A.1	NA	lncRNA	8.25174	4.21758	1.08986	3.86984	0.000108908	0.000263883
ENSG00000166592.12	ENSG00000166592	RRAD	RRAD, Ras related glycolysis inhibitor and calcium channel regulator	protein_coding	8.21919	4.21195	1.10381	3.81585	0.000135717	0.000324961
ENSG00000237605.2	ENSG00000237605	DYRK3-AS1	NA	lncRNA	38.5251	4.20859	0.507508	8.29267	1.1073e-16	6.06183e-16
ENSG00000138207.14	ENSG00000138207	RBP4	retinol binding protein 4	protein_coding	8.22862	4.20638	1.06293	3.95736	7.57824e-05	0.000186665
ENSG00000287070.1	ENSG00000287070	RP11-23B15.5	NA	lncRNA	10.9435	4.20191	0.979106	4.29158	1.77409e-05	4.67168e-05
ENSG00000260008.1	ENSG00000260008	RP11-732A21.2	NA	lncRNA	13.7813	4.20163	0.818947	5.13052	2.88936e-07	8.93326e-07
ENSG00000236165.1	ENSG00000236165	PRADC1P1	NA	processed_pseudogene	8.31686	4.19909	1.07778	3.89604	9.7777e-05	0.000238144
ENSG00000260619.1	ENSG00000260619	RP11-775C24.3	NA	lncRNA	11.2408	4.19817	1.04078	4.03366	5.49154e-05	0.000136979
ENSG00000274818.1	ENSG00000274818	RP1-292L20.3	NA	lncRNA	87.5395	4.1922	0.340638	12.3069	8.31376e-35	9.53662e-34
ENSG00000172361.6	ENSG00000172361	CFAP53	cilia and flagella associated protein 53	protein_coding	38.1933	4.1902	0.495968	8.44854	2.94964e-17	1.66782e-16
ENSG00000198569.10	ENSG00000198569	SLC34A3	solute carrier family 34 member 3	protein_coding	35.4125	4.18694	0.533562	7.84714	4.25618e-15	2.15633e-14
ENSG00000271784.1	ENSG00000271784	TP53RK-DT	NA	lncRNA	16.3794	4.18692	0.770264	5.43569	5.45842e-08	1.78442e-07
ENSG00000254294.1	ENSG00000254294	IMPDH1P6	NA	processed_pseudogene	5.39457	4.18193	1.36862	3.05559	0.00224617	0.00456283
ENSG00000085465.13	ENSG00000085465	OVGP1	oviductal glycoprotein 1	protein_coding	209.183	4.18155	0.236149	17.7072	3.68729e-70	1.31725e-68
ENSG00000179168.15	ENSG00000179168	GGN	gametogenetin	protein_coding	19.2497	4.18072	0.747795	5.59073	2.26123e-08	7.62608e-08
ENSG00000279259.1	ENSG00000279259	RP11-334C17.3	NA	TEC	99.9203	4.17655	0.338671	12.3322	6.07785e-35	7.01327e-34
ENSG00000279772.1	ENSG00000279772	CTD-2169H9.1	NA	TEC	2.90744	4.17268	1.65616	2.51948	0.0117527	0.0211245
ENSG00000068976.14	ENSG00000068976	PYGM	glycogen phosphorylase, muscle associated	protein_coding	37.7665	4.17024	0.526911	7.9145	2.4825e-15	1.27483e-14
ENSG00000262074.7	ENSG00000262074	SNORD3B-2	small nucleolar RNA, C/D box 3B-2	snoRNA	8.16048	4.16893	1.07445	3.88005	0.000104433	0.000253651
ENSG00000157856.12	ENSG00000157856	DRC1	dynein regulatory complex subunit 1	protein_coding	2.88641	4.16331	1.63841	2.54106	0.0110517	0.0199862
ENSG00000204947.9	ENSG00000204947	ZNF425	zinc finger protein 425	protein_coding	74.8207	4.16283	0.36731	11.3333	8.97772e-30	8.57283e-29
ENSG00000283980.1	ENSG00000283980	GNG14	G protein subunit gamma 14	protein_coding	8.00724	4.16158	1.12766	3.69046	0.000223849	0.000523038
ENSG00000196503.5	ENSG00000196503	ARL9	ADP ribosylation factor like GTPase 9	protein_coding	8.05414	4.15648	1.07031	3.88342	0.000102997	0.000250364
ENSG00000244234.3	ENSG00000244234	GMCL2	germ cell-less 2, spermatogenesis associated	protein_coding	2.8678	4.15547	1.63051	2.54858	0.0108162	0.0195916
ENSG00000272334.1	ENSG00000272334	RP11-129K12.1	NA	lncRNA	10.6123	4.15465	0.952579	4.36148	1.29187e-05	3.45134e-05
ENSG00000280890.1	ENSG00000280890	ELDR	NA	lncRNA	23.8783	4.14391	0.624865	6.63169	3.31862e-11	1.35201e-10
ENSG00000276436.1	ENSG00000276436	RP11-195L15.2	NA	lncRNA	5.26065	4.14302	1.3147	3.1513	0.00162543	0.00337734
ENSG00000281756.1	ENSG00000281756	C2-AS1	C2 antisense RNA 1	lncRNA	7.87745	4.14279	1.07902	3.83941	0.00012333	0.000296817
ENSG00000257475.2	ENSG00000257475	RP11-983P16.2	NA	lncRNA	10.4994	4.1404	1.02065	4.05663	4.97856e-05	0.000124709
ENSG00000221518.1	ENSG00000221518	RNU6ATAC16P	NA	snRNA	2.82454	4.13873	1.63923	2.5248	0.0115765	0.020834
ENSG00000197380.11	ENSG00000197380	DACT3	dishevelled binding antagonist of beta catenin 3	protein_coding	7.89155	4.1383	1.10038	3.76077	0.000169389	0.000401344
ENSG00000286341.1	ENSG00000286341	RP11-811I7.3	NA	lncRNA	2.82574	4.13738	1.61918	2.55523	0.0106117	0.0192596
ENSG00000270673.1	ENSG00000270673	YTHDF3-DT	YTHDF3 antisense RNA 1 (head to head)	lncRNA	34.0467	4.13719	0.603371	6.85678	7.04286e-12	2.99055e-11
ENSG00000267346.1	ENSG00000267346	EIF5AP3	NA	processed_pseudogene	2.81643	4.13352	1.61923	2.55277	0.0106869	0.0193793
ENSG00000248416.1	ENSG00000248416	RP11-1191J2.4	NA	lncRNA	5.35819	4.13056	1.40643	2.93691	0.00331497	0.00656139
ENSG00000255384.1	ENSG00000255384	RP11-770J1.4	NA	lncRNA	10.4535	4.13022	0.945873	4.36657	1.26211e-05	3.37615e-05
ENSG00000225217.1	ENSG00000225217	HSPA7	NA	unprocessed_pseudogene	2.80713	4.12963	1.6309	2.53212	0.0113375	0.0204554
ENSG00000227440.1	ENSG00000227440	ATP5MC1P4	NA	processed_pseudogene	146.747	4.12514	0.265076	15.5621	1.31684e-54	3.05197e-53
ENSG00000164850.15	ENSG00000164850	GPER1	G protein-coupled estrogen receptor 1	protein_coding	41.758	4.12441	0.4979	8.28362	1.1949e-16	6.53352e-16
ENSG00000287522.1	ENSG00000287522	LA16c-429C4.1	NA	lncRNA	5.31129	4.12309	1.32163	3.11971	0.00181032	0.0037338
ENSG00000112041.13	ENSG00000112041	TULP1	TUB like protein 1	protein_coding	33.8603	4.12213	0.531121	7.76119	8.41334e-15	4.19141e-14
ENSG00000142513.6	ENSG00000142513	ACP4	acid phosphatase 4	protein_coding	28.7496	4.12138	0.575485	7.16158	7.97503e-13	3.57771e-12
ENSG00000264964.2	ENSG00000264964	TWSG1-DT	NA	lncRNA	2.78609	4.12052	1.63104	2.52632	0.0115266	0.0207497
ENSG00000250037.1	ENSG00000250037	RP11-480D4.4	NA	unprocessed_pseudogene	2.77679	4.11637	1.65406	2.48864	0.0128233	0.0228914
ENSG00000284740.1	ENSG00000284740	RP5-832C2.8	NA	transcribed_unprocessed_pseudogene	25.936	4.11532	0.593556	6.93333	4.11055e-12	1.76959e-11
ENSG00000257042.1	ENSG00000257042	RP11-993B23.3	NA	lncRNA	10.318	4.11369	0.937207	4.38931	1.1371e-05	3.05556e-05
ENSG00000286733.1	ENSG00000286733	LINC02348	NA	lncRNA	7.75862	4.11053	1.11042	3.70179	0.000214082	0.000501165
ENSG00000151655.19	ENSG00000151655	ITIH2	inter-alpha-trypsin inhibitor heavy chain 2	protein_coding	12.8591	4.11038	0.843479	4.87312	1.09847e-06	3.23928e-06
ENSG00000197408.10	ENSG00000197408	CYP2B6	cytochrome P450 family 2 subfamily B member 6	protein_coding	41.3791	4.10921	0.489997	8.3862	5.02117e-17	2.80356e-16
ENSG00000100290.3	ENSG00000100290	BIK	BCL2 interacting killer	protein_coding	46.2671	4.10539	0.470754	8.72089	2.76025e-18	1.63879e-17
ENSG00000261513.1	ENSG00000261513	RP11-432I5.8	NA	lncRNA	2.74284	4.10232	1.70347	2.40821	0.0160308	0.0280935
ENSG00000272735.1	ENSG00000272735	RP11-467P9.1	NA	lncRNA	5.08651	4.09726	1.35751	3.01821	0.00254271	0.00512045
ENSG00000221803.1	ENSG00000221803	SNORD23	small nucleolar RNA, C/D box 23	snoRNA	48.5568	4.09523	0.444498	9.21315	3.16681e-20	2.06309e-19
ENSG00000226287.8	ENSG00000226287	TMEM191A	transmembrane protein 191A (pseudogene)	transcribed_unprocessed_pseudogene	7.64658	4.09234	1.11045	3.68528	0.00022845	0.000533422
ENSG00000285646.2	ENSG00000285646	RP5-934G17.7	NA	lncRNA	92.1975	4.08956	0.339246	12.0549	1.82834e-33	2.00024e-32
ENSG00000231966.1	ENSG00000231966	LINC02818	NA	lncRNA	12.6197	4.08834	0.896795	4.55884	5.14367e-06	1.42762e-05
ENSG00000168389.18	ENSG00000168389	MFSD2A	major facilitator superfamily domain containing 2A	protein_coding	452.7	4.08634	0.174196	23.4582	1.08902e-121	1.46564e-119
ENSG00000172543.9	ENSG00000172543	CTSW	cathepsin W	protein_coding	35.4798	4.08466	0.533547	7.65567	1.92305e-14	9.39949e-14
ENSG00000288033.1	ENSG00000288033	RP13-46H24.3	NA	lncRNA	17.709	4.08204	0.783636	5.2091	1.89757e-07	5.95698e-07
ENSG00000286108.1	ENSG00000286108	RP11-550O8.2	NA	lncRNA	2.73814	4.08144	1.7323	2.35608	0.0184689	0.0319999
ENSG00000287054.1	ENSG00000287054	RP11-485M7.5	NA	lncRNA	5.17594	4.07918	1.34539	3.03197	0.00242961	0.00490834
ENSG00000265185.6	ENSG00000265185	SNORD3B-1	small nucleolar RNA, C/D box 3B-1	snoRNA	53.0997	4.06969	0.426256	9.54752	1.32837e-21	9.22661e-21
ENSG00000232615.4	ENSG00000232615	CTD-2012J19.1	NA	processed_pseudogene	25.119	4.06938	0.598446	6.79992	1.04679e-11	4.39101e-11
ENSG00000276832.2	ENSG00000276832	CDRT15P6	NA	transcribed_unprocessed_pseudogene	5.00515	4.06597	1.34468	3.02374	0.00249673	0.00503346
ENSG00000254842.6	ENSG00000254842	LINC02551	NA	lncRNA	34.9234	4.06419	0.537058	7.5675	3.80486e-14	1.83142e-13
ENSG00000222222.1	ENSG00000222222	RNU2-17P	NA	snRNA	27.555	4.06319	0.576937	7.0427	1.88553e-12	8.25841e-12
ENSG00000158125.10	ENSG00000158125	XDH	xanthine dehydrogenase	protein_coding	2.6985	4.06205	1.67491	2.42523	0.0152986	0.0269109
ENSG00000253166.2	ENSG00000253166	RP11-585F1.6	NA	unprocessed_pseudogene	2.68677	4.05644	1.67169	2.42655	0.0152433	0.0268258
ENSG00000268034.1	ENSG00000268034	AC005795.1	NA	processed_pseudogene	2.67747	4.05207	1.65689	2.44559	0.0144615	0.0255376
ENSG00000283629.1	ENSG00000283629	RP11-361H10.7	NA	lncRNA	2.66816	4.04787	1.65226	2.4499	0.0142897	0.0252669
ENSG00000242888.1	ENSG00000242888	RP11-436M15.1	NA	processed_pseudogene	2.66816	4.04787	1.65226	2.4499	0.0142897	0.0252669
ENSG00000241211.1	ENSG00000241211	IQCJ-SCHIP1-AS1	NA	lncRNA	12.6082	4.04386	0.894703	4.51978	6.19042e-06	1.70613e-05
ENSG00000267011.5	ENSG00000267011	CTB-50L17.16	NA	lncRNA	4.93616	4.04223	1.33184	3.03507	0.00240481	0.00486111
ENSG00000185527.12	ENSG00000185527	PDE6G	phosphodiesterase 6G	protein_coding	27.2276	4.04138	0.582493	6.93808	3.97463e-12	1.71325e-11
ENSG00000235253.1	ENSG00000235253	AC010240.2	NA	processed_pseudogene	4.92927	4.04054	1.32682	3.04528	0.00232463	0.0047092
ENSG00000272092.1	ENSG00000272092	RP11-350N15.5	NA	lncRNA	39.5676	4.0343	0.480735	8.39195	4.78158e-17	2.67253e-16
ENSG00000236668.2	ENSG00000236668	RP11-85O21.2	uncharacterized LOC100505588	lncRNA	4.89652	4.03208	1.31971	3.05527	0.0022486	0.00456675
ENSG00000235677.1	ENSG00000235677	NPM1P26	NA	processed_pseudogene	4.86257	4.03005	1.34827	2.98904	0.00279852	0.00559828
ENSG00000260410.2	ENSG00000260410	RP11-505K9.3	NA	processed_pseudogene	2.63213	4.02989	1.65712	2.43187	0.0150211	0.0264655
ENSG00000265908.1	ENSG00000265908	RP11-20B24.6	NA	lncRNA	4.85569	4.02921	1.36665	2.94824	0.00319589	0.00633724
ENSG00000184502.4	ENSG00000184502	GAST	gastrin	protein_coding	4.89082	4.02599	1.34505	2.9932	0.00276072	0.00552794
ENSG00000263934.5	ENSG00000263934	SNORD3A	small nucleolar RNA, C/D box 3A	snoRNA	290.253	4.02447	0.294047	13.6865	1.22254e-42	1.88199e-41
ENSG00000259404.5	ENSG00000259404	EFL1P1	NA	transcribed_unprocessed_pseudogene	2.61679	4.02433	1.64601	2.4449	0.014489	0.0255829
ENSG00000285872.1	ENSG00000285872	RP11-83M8.1	NA	lncRNA	53.5426	4.01955	0.418156	9.61256	7.07705e-22	4.97021e-21
ENSG00000279977.1	ENSG00000279977	CTD-3222D19.4	NA	TEC	9.73041	4.01616	1.02191	3.93007	8.49228e-05	0.000208161
ENSG00000122787.15	ENSG00000122787	AKR1D1	aldo-keto reductase family 1 member D1	protein_coding	2.59818	4.01581	1.67659	2.39522	0.0166105	0.0290195
ENSG00000164949.8	ENSG00000164949	GEM	GTP binding protein overexpressed in skeletal muscle	protein_coding	291.718	4.01537	0.198955	20.1823	1.40091e-90	8.61656e-89
ENSG00000175841.8	ENSG00000175841	FAM172BP	NA	processed_pseudogene	2.59576	4.01451	1.65801	2.42128	0.0154661	0.0271896
ENSG00000184599.14	ENSG00000184599	TAFA3	TAFA chemokine like family member 3	protein_coding	2.59007	4.01032	1.65777	2.41911	0.0155585	0.0273402
ENSG00000205794.4	ENSG00000205794	RP11-333E13.4	acyl-CoA thioesterase 7 pseudogene	transcribed_processed_pseudogene	4.78087	4.00982	1.36755	2.93213	0.0033665	0.00665177
ENSG00000288533.1	ENSG00000288533	RP11-806L2.4	NA	lncRNA	2.57715	4.00588	1.677	2.38872	0.0169072	0.0294939
ENSG00000269578.1	ENSG00000269578	CTD-3222D19.5	NA	lncRNA	7.13408	4.00505	1.17503	3.40846	0.000653303	0.00143521
ENSG00000285703.1	ENSG00000285703	XXbac-BPGBPG34I8.3	NA	lncRNA	2.57835	4.00436	1.68467	2.37694	0.0174568	0.0303731
ENSG00000284272.1	ENSG00000284272	MIR4321	microRNA 4321	miRNA	12.0121	4.00402	0.856108	4.677	2.91098e-06	8.26591e-06
ENSG00000232536.1	ENSG00000232536	RP11-74C1.4	NA	lncRNA	21.703	4.00218	0.633547	6.3171	2.66519e-10	1.02818e-09
ENSG00000130203.10	ENSG00000130203	APOE	apolipoprotein E	protein_coding	95.9003	3.99206	0.324118	12.3167	7.36651e-35	8.46791e-34
ENSG00000257839.1	ENSG00000257839	RP11-290L1.2	NA	lncRNA	38.3501	3.99125	0.481805	8.28395	1.19153e-16	6.51637e-16
ENSG00000225511.7	ENSG00000225511	LINC00475	NA	transcribed_unprocessed_pseudogene	78.5859	3.98967	0.356435	11.1933	4.39905e-29	4.09563e-28
ENSG00000273768.1	ENSG00000273768	RNVU1-29	NA	snRNA	7.28067	3.98949	1.11281	3.58506	0.000337006	0.000771069
ENSG00000185988.15	ENSG00000185988	PLK5	polo like kinase 5	protein_coding	9.5546	3.98009	0.947857	4.19904	2.68053e-05	6.92841e-05
ENSG00000261019.1	ENSG00000261019	RP11-111K18.2	NA	lncRNA	7.18363	3.97674	1.10619	3.595	0.000324386	0.000743822
ENSG00000234393.1	ENSG00000234393	RP11-211N11.5	NA	lncRNA	7.17105	3.97136	1.0921	3.63646	0.000276414	0.000638833
ENSG00000241544.2	ENSG00000241544	LINC02029	long intergenic non-protein coding RNA 2029	lncRNA	33.0633	3.97	0.559719	7.09284	1.31389e-12	5.81843e-12
ENSG00000273493.1	ENSG00000273493	RP11-80H18.4	NA	lncRNA	14.0481	3.96674	0.792017	5.00841	5.48828e-07	1.66097e-06
ENSG00000268744.1	ENSG00000268744	CTD-3105H18.14	NA	lncRNA	4.80734	3.96291	1.38385	2.86369	0.00418733	0.00813934
ENSG00000264549.1	ENSG00000264549	SNORD95	small nucleolar RNA, C/D box 95	snoRNA	23.5845	3.96282	0.603509	6.56631	5.1579e-11	2.07922e-10
ENSG00000279748.1	ENSG00000279748	CTD-3222D19.9	NA	TEC	18.6742	3.96212	0.73598	5.38346	7.3067e-08	2.36871e-07
ENSG00000243629.2	ENSG00000243629	LINC00880	long intergenic non-protein coding RNA 880	lncRNA	21.1676	3.96047	0.66479	5.95747	2.56166e-09	9.22768e-09
ENSG00000272209.1	ENSG00000272209	RP3-500L14.2	NA	lncRNA	9.32773	3.95865	0.96526	4.10113	4.11143e-05	0.00010413
ENSG00000274034.1	ENSG00000274034	MIR6813	microRNA 6813	miRNA	2.5235	3.95824	1.74338	2.27044	0.0231808	0.0393085
ENSG00000233406.5	ENSG00000233406	RP11-296A18.5	NA	processed_pseudogene	2.48373	3.95808	1.78957	2.21175	0.0269838	0.0451352
ENSG00000258099.1	ENSG00000258099	ATXN2-AS	ATXN2 antisense RNA	lncRNA	16.3407	3.95699	0.727514	5.43905	5.35649e-08	1.75152e-07
ENSG00000255965.1	ENSG00000255965	RP11-408I18.9	NA	processed_pseudogene	2.52108	3.95677	1.74494	2.26756	0.0233558	0.0395854
ENSG00000275714.2	ENSG00000275714	H3C1	histone cluster 1 H3 family member a	protein_coding	9.29137	3.95642	0.955378	4.1412	3.4549e-05	8.82587e-05
ENSG00000233586.1	ENSG00000233586	RP11-763B22.3	NA	processed_pseudogene	9.25657	3.95301	0.996693	3.96613	7.30495e-05	0.000180217
ENSG00000171446.7	ENSG00000171446	KRT27	keratin 27	protein_coding	4.73481	3.95265	1.40747	2.80834	0.00497983	0.00956692
ENSG00000180155.20	ENSG00000180155	LYNX1	Ly6/neurotoxin 1	protein_coding	4.60588	3.95215	1.37382	2.87676	0.00401783	0.00783957
ENSG00000284677.1	ENSG00000284677	RP1-228H13.6	NA	lncRNA	2.51539	3.95168	1.71648	2.3022	0.0213241	0.0364304
ENSG00000179902.13	ENSG00000179902	C1orf194	chromosome 1 open reading frame 194	protein_coding	18.6732	3.95055	0.674024	5.86115	4.59683e-09	1.62848e-08
ENSG00000232628.6	ENSG00000232628	RP11-365O16.3	uncharacterized LOC101927143	lncRNA	2.50247	3.94691	1.70244	2.31838	0.0204287	0.0350173
ENSG00000234006.1	ENSG00000234006	DDX39B-AS1	DDX39B antisense RNA 1	lncRNA	23.2249	3.94259	0.62535	6.30461	2.88916e-10	1.11159e-09
ENSG00000206935.1	ENSG00000206935	RNU6-514P	NA	snRNA	2.49317	3.94234	1.69804	2.32171	0.0202488	0.0347602
ENSG00000250641.1	ENSG00000250641	LY6G6F-LY6G6D	LY6G6F-LY6G6D readthrough	protein_coding	2.49317	3.94234	1.69804	2.32171	0.0202488	0.0347602
ENSG00000257474.5	ENSG00000257474	RP11-359M6.1	NA	lncRNA	2.49678	3.94233	1.69757	2.32234	0.0202147	0.0347161
ENSG00000285857.1	ENSG00000285857	RP11-355B11.3	NA	lncRNA	6.93587	3.93896	1.16517	3.38059	0.000723299	0.00157852
ENSG00000154269.15	ENSG00000154269	ENPP3	ectonucleotide pyrophosphatase/phosphodiesterase 3	protein_coding	4.60137	3.93886	1.39286	2.8279	0.00468542	0.00904223
ENSG00000271040.1	ENSG00000271040	TMEM242-DT	NA	lncRNA	11.5692	3.93665	0.845704	4.65488	3.24167e-06	9.16664e-06
ENSG00000275479.1	ENSG00000275479	RP11-334C17.6	NA	lncRNA	71.8084	3.93448	0.364459	10.7954	3.61926e-27	3.16479e-26
ENSG00000176919.13	ENSG00000176919	C8G	complement C8 gamma chain	protein_coding	55.0456	3.93446	0.420266	9.36181	7.83811e-21	5.2407e-20
ENSG00000261587.2	ENSG00000261587	TMEM249	transmembrane protein 249	protein_coding	52.7494	3.93256	0.427518	9.19857	3.62736e-20	2.35692e-19
ENSG00000185614.7	ENSG00000185614	INKA1	inka box actin regulator 1	protein_coding	43.7145	3.93199	0.46276	8.49683	1.94845e-17	1.11189e-16
ENSG00000236484.2	ENSG00000236484	RRM2P2	NA	processed_pseudogene	2.47214	3.93163	1.67972	2.34065	0.01925	0.0332294
ENSG00000107187.17	ENSG00000107187	LHX3	LIM homeobox 3	protein_coding	2.46886	3.92919	1.7463	2.25001	0.0244483	0.041294
ENSG00000282840.1	ENSG00000282840	GS1-590J6.3	NA	lncRNA	2.45714	3.92276	1.69159	2.31897	0.0203965	0.0349731
ENSG00000287886.1	ENSG00000287886	AC005914.1	NA	lncRNA	2.45111	3.92118	1.6802	2.33376	0.0196084	0.0337995
ENSG00000286832.1	ENSG00000286832	RP11-108B14.6	NA	lncRNA	4.65082	3.92089	1.38289	2.83528	0.00457855	0.00884855
ENSG00000283268.1	ENSG00000283268	TEX54	NA	protein_coding	13.599	3.91664	0.802849	4.87843	1.06935e-06	3.15583e-06
ENSG00000264294.1	ENSG00000264294	SNORD55	small nucleolar RNA, C/D box 55	snoRNA	24.9748	3.91621	0.625598	6.25995	3.85101e-10	1.46835e-09
ENSG00000196979.1	ENSG00000196979	GPRACR	GPR107 adjacent cis regulating lncRNA	lncRNA	4.515	3.91561	1.38377	2.82967	0.00465961	0.00899497
ENSG00000160678.12	ENSG00000160678	S100A1	S100 calcium binding protein A1	protein_coding	259.685	3.91556	0.207576	18.8633	2.28508e-79	1.03365e-77
ENSG00000283849.1	ENSG00000283849	RP11-331G2.7	NA	lncRNA	13.6226	3.91264	0.808876	4.83714	1.31723e-06	3.86259e-06
ENSG00000213640.3	ENSG00000213640	EEF1DP4	NA	processed_pseudogene	2.4325	3.91221	1.68071	2.32771	0.0199275	0.0342728
ENSG00000238923.1	ENSG00000238923	RNU7-1	RNA, U7 small nuclear 1	snRNA	591.193	3.91217	0.179132	21.8396	9.76153e-106	8.61613e-104
ENSG00000269275.1	ENSG00000269275	CTD-2105E13.15	NA	lncRNA	88.6902	3.91138	0.32016	12.217	2.52364e-34	2.84207e-33
ENSG00000259195.1	ENSG00000259195	RP11-158M2.6	NA	processed_pseudogene	2.4268	3.90765	1.70407	2.29312	0.0218409	0.0372431
ENSG00000257221.4	ENSG00000257221	RP11-689B22.2	NA	lncRNA	6.90518	3.90659	1.15603	3.37932	0.000726646	0.0015857
ENSG00000253141.2	ENSG00000253141	CTB-164N12.1	NA	lncRNA	2.42077	3.90618	1.68097	2.32376	0.0201381	0.0345955
ENSG00000288707.1	ENSG00000288707	RP11-808E20.1	NA	lncRNA	4.47983	3.90604	1.39562	2.79878	0.00512964	0.00983181
ENSG00000279212.1	ENSG00000279212	RP13-16H11.8	NA	TEC	4.5198	3.90432	1.37005	2.84976	0.00437521	0.00848325
ENSG00000181625.17	ENSG00000181625	SLX1B	SLX1 homolog B, structure-specific endonuclease subunit	protein_coding	2.41388	3.90284	1.75508	2.22374	0.0261662	0.0439026
ENSG00000257696.1	ENSG00000257696	RP11-175P13.2	NA	lncRNA	6.69527	3.90238	1.15972	3.36494	0.000765607	0.00166417
ENSG00000266821.1	ENSG00000266821	RP11-6N17.2	NA	lncRNA	2.41147	3.90167	1.68124	2.32071	0.0203024	0.0348404
ENSG00000257258.2	ENSG00000257258	RP11-946L16.1	NA	lncRNA	6.87001	3.9007	1.11745	3.49072	0.000481712	0.00107918
ENSG00000231086.1	ENSG00000231086	TSSK1A	NA	unitary_pseudogene	4.48344	3.89989	1.36024	2.86706	0.00414301	0.00806241
ENSG00000100652.5	ENSG00000100652	SLC10A1	solute carrier family 10 member 1	protein_coding	18.0527	3.89954	0.680285	5.73221	9.91327e-09	3.43184e-08
ENSG00000204941.14	ENSG00000204941	PSG5	pregnancy specific beta-1-glycoprotein 5	protein_coding	4.49877	3.89855	1.3722	2.84108	0.00449604	0.00869936
ENSG00000258884.2	ENSG00000258884	LINC02321	NA	lncRNA	6.84656	3.89597	1.13054	3.44613	0.000568682	0.00126061
ENSG00000261671.1	ENSG00000261671	RP11-573G6.6	NA	lncRNA	2.40335	3.89542	1.7047	2.28511	0.0223063	0.0379538
ENSG00000261302.6	ENSG00000261302	NUP93-DT	NA	lncRNA	2.40335	3.89542	1.7047	2.28511	0.0223063	0.0379538
ENSG00000236581.9	ENSG00000236581	STARD13-AS	STARD13 antisense RNA	lncRNA	34.3306	3.89105	0.592341	6.56894	5.06755e-11	2.04371e-10
ENSG00000277498.1	ENSG00000277498	RP11-681L4.2	NA	unprocessed_pseudogene	11.1476	3.8905	0.882294	4.40953	1.03596e-05	2.79555e-05
ENSG00000132622.11	ENSG00000132622	HSPA12B	heat shock protein family A (Hsp70) member 12B	protein_coding	4.43691	3.88749	1.35909	2.86037	0.00423152	0.00821994
ENSG00000285171.1	ENSG00000285171	RP5-1091N2.12	NA	protein_coding	8.98854	3.88211	0.992653	3.91085	9.1973e-05	0.000224652
ENSG00000253736.3	ENSG00000253736	RP11-779O18.3	NA	lncRNA	22.3301	3.87863	0.604496	6.41631	1.39619e-10	5.4859e-10
ENSG00000126218.12	ENSG00000126218	F10	coagulation factor X	protein_coding	35.4344	3.87767	0.503838	7.69628	1.4009e-14	6.90568e-14
ENSG00000283867.1	ENSG00000283867	MIR1307	microRNA 1307	miRNA	57.5953	3.87621	0.392717	9.87025	5.60273e-23	4.13789e-22
ENSG00000226520.1	ENSG00000226520	KIRREL1-IT1	NA	lncRNA	6.62903	3.87581	1.12174	3.45518	0.000549934	0.00122185
ENSG00000203721.7	ENSG00000203721	LINC00862	long intergenic non-protein coding RNA 862	lncRNA	13.2277	3.87454	0.815933	4.74861	2.04823e-06	5.89802e-06
ENSG00000237575.4	ENSG00000237575	PYY2	peptide YY 2 (pseudogene)	transcribed_unprocessed_pseudogene	4.511	3.87115	1.3805	2.80416	0.00504484	0.00968498
ENSG00000185955.5	ENSG00000185955	C7orf61	chromosome 7 open reading frame 61	protein_coding	15.4257	3.87109	0.779453	4.96642	6.81995e-07	2.04483e-06
ENSG00000241839.10	ENSG00000241839	PLEKHO2	pleckstrin homology domain containing O2	protein_coding	1687.03	3.8686	0.124012	31.1955	1.22776e-213	1.19207e-210
ENSG00000176840.12	ENSG00000176840	MIR7-3HG	MIR7-3 host gene	lncRNA	2.34837	3.86791	1.77484	2.1793	0.0293091	0.0486386
ENSG00000267141.1	ENSG00000267141	CTB-31O20.8	NA	lncRNA	17.7803	3.86698	0.68575	5.63906	1.70981e-08	5.82272e-08
ENSG00000249069.8	ENSG00000249069	LINC01033	long intergenic non-protein coding RNA 1033	lncRNA	6.66093	3.86613	1.12436	3.43852	0.000584898	0.00129435
ENSG00000267231.1	ENSG00000267231	AC005786.5	NA	lncRNA	4.40429	3.86598	1.39139	2.77851	0.00546096	0.0104162
ENSG00000258851.1	ENSG00000258851	RP11-894P9.2	NA	lncRNA	4.48997	3.86554	1.37588	2.8095	0.00496191	0.00953722
ENSG00000234832.1	ENSG00000234832	NXT1-AS1	NA	lncRNA	6.53462	3.86319	1.18957	3.24756	0.00116398	0.00246949
ENSG00000227741.1	ENSG00000227741	RP11-536C5.7	uncharacterized LOC729867	lncRNA	233.608	3.86033	0.269652	14.316	1.73855e-46	3.1054e-45
ENSG00000266445.1	ENSG00000266445	NARF-AS1	NA	lncRNA	8.83117	3.85725	0.95176	4.05276	5.06176e-05	0.000126677
ENSG00000175793.12	ENSG00000175793	SFN	stratifin	protein_coding	6673.8	3.85675	0.343748	11.2197	3.26297e-29	3.04836e-28
ENSG00000260997.1	ENSG00000260997	RP4-647J21.1	NA	lncRNA	6.54406	3.85635	1.13187	3.40708	0.00065663	0.00144182
ENSG00000125872.8	ENSG00000125872	LRRN4	leucine rich repeat neuronal 4	protein_coding	11.0166	3.85536	0.886341	4.34974	1.36296e-05	3.63092e-05
ENSG00000287665.1	ENSG00000287665	RP11-32P3.1	NA	lncRNA	10.8208	3.85381	0.901054	4.277	1.89427e-05	4.97224e-05
ENSG00000177595.19	ENSG00000177595	PIDD1	p53-induced death domain protein 1	protein_coding	798.822	3.85232	0.185796	20.7341	1.70677e-95	1.18368e-93
ENSG00000286619.1	ENSG00000286619	RP4-681L3.3	NA	lncRNA	4.35981	3.85205	1.36715	2.81758	0.00483868	0.00931881
ENSG00000172771.12	ENSG00000172771	EFCAB12	EF-hand calcium binding domain 12	protein_coding	30.8189	3.84986	0.532337	7.23199	4.75967e-13	2.16057e-12
ENSG00000264853.1	ENSG00000264853	RP11-16C1.2	NA	lncRNA	4.36584	3.84871	1.3928	2.7633	0.00572206	0.0108791
ENSG00000268112.1	ENSG00000268112	CTD-3149D2.4	NA	lncRNA	179.693	3.84601	0.295822	13.0011	1.20562e-38	1.60117e-37
ENSG00000286447.1	ENSG00000286447	RP11-346M10.3	NA	lncRNA	4.30967	3.84557	1.4023	2.74232	0.0061006	0.0115367
ENSG00000273008.1	ENSG00000273008	CSGALNACT2-DT	NA	lncRNA	69.2168	3.84555	0.417031	9.22125	2.93652e-20	1.91858e-19
ENSG00000244515.1	ENSG00000244515	KRT18P34	NA	processed_pseudogene	17.4051	3.84298	0.680401	5.64811	1.6222e-08	5.5327e-08
ENSG00000158859.10	ENSG00000158859	ADAMTS4	ADAM metallopeptidase with thrombospondin type 1 motif 4	protein_coding	21.7898	3.84143	0.61197	6.27716	3.4481e-10	1.31898e-09
ENSG00000284657.1	ENSG00000284657	RP3-465N24.8	NA	lncRNA	10.8021	3.84141	0.895271	4.29078	1.7805e-05	4.68675e-05
ENSG00000207357.1	ENSG00000207357	RNU6-2	RNA, U6 small nuclear 2	snRNA	4.28622	3.83794	1.38608	2.76891	0.00562436	0.0107061
ENSG00000181773.7	ENSG00000181773	GPR3	G protein-coupled receptor 3	protein_coding	687.041	3.83459	0.14623	26.223	1.4533e-151	3.91183e-149
ENSG00000277452.1	ENSG00000277452	RN7SL473P	NA	misc_RNA	6.44474	3.83253	1.13541	3.37546	0.000736915	0.00160669
ENSG00000248406.1	ENSG00000248406	CTD-3105H18.4	NA	transcribed_unprocessed_pseudogene	4.40599	3.82793	1.40232	2.72972	0.00633889	0.0119507
ENSG00000283839.1	ENSG00000283839	RP11-363K21.1	proline-rich protein 18-like	lncRNA	29.9062	3.82705	0.580037	6.59794	4.16911e-11	1.68889e-10
ENSG00000255202.1	ENSG00000255202	RP4-541C22.5	NA	lncRNA	4.24416	3.82639	1.40903	2.71562	0.00661521	0.0124346
ENSG00000257384.1	ENSG00000257384	RP11-644F5.12	NA	processed_pseudogene	4.24416	3.82639	1.40903	2.71562	0.00661521	0.0124346
ENSG00000229719.5	ENSG00000229719	MIR194-2HG	NA	lncRNA	6.513	3.82605	1.11508	3.43121	0.0006009	0.00132695
ENSG00000197153.5	ENSG00000197153	H3C12	histone cluster 1 H3 family member j	protein_coding	51.6471	3.82596	0.413395	9.25497	2.14289e-20	1.40784e-19
ENSG00000232926.1	ENSG00000232926	AC000078.5	NA	processed_pseudogene	4.26192	3.82467	1.36852	2.79475	0.00519393	0.00994593
ENSG00000264395.1	ENSG00000264395	MIR3193	microRNA 3193	miRNA	6.42732	3.82464	1.1265	3.39515	0.0006859	0.00150172
ENSG00000228527.1	ENSG00000228527	RP11-179B15.5	NA	lncRNA	4.2595	3.82355	1.35514	2.82151	0.0047798	0.00921326
ENSG00000230835.1	ENSG00000230835	AP001187.11	NA	processed_pseudogene	2.31006	3.82185	1.73821	2.19873	0.027897	0.046511
ENSG00000242732.4	ENSG00000242732	RTL5	retrotransposon Gag like 5	protein_coding	141.467	3.8197	0.260533	14.6611	1.14421e-48	2.20458e-47
ENSG00000270117.1	ENSG00000270117	AP000769.7	NA	lncRNA	17.0276	3.81927	0.713459	5.35318	8.64233e-08	2.78674e-07
ENSG00000237513.2	ENSG00000237513	RP11-325F22.2	NA	lncRNA	10.7363	3.81777	0.858922	4.44484	8.79588e-06	2.38886e-05
ENSG00000198734.12	ENSG00000198734	F5	coagulation factor V	protein_coding	2.29714	3.81679	1.72741	2.20954	0.0271368	0.0453715
ENSG00000214612.3	ENSG00000214612	RPS19P1	NA	processed_pseudogene	2.30075	3.81678	1.72688	2.21022	0.02709	0.0453072
ENSG00000269902.1	ENSG00000269902	RP6-99M1.3	NA	lncRNA	8.5074	3.81559	0.982574	3.88326	0.000103065	0.000250508
ENSG00000264107.1	ENSG00000264107	MIR4733HG	NA	lncRNA	83.3246	3.81308	0.343787	11.0914	1.38095e-28	1.26577e-27
ENSG00000162438.12	ENSG00000162438	CTRC	chymotrypsin C	protein_coding	6.47435	3.81298	1.13289	3.36569	0.000763516	0.00166042
ENSG00000233060.1	ENSG00000233060	AC016700.2	NA	lncRNA	4.3522	3.81275	1.38984	2.74331	0.00608234	0.0115069
ENSG00000287449.1	ENSG00000287449	RP11-5K16.4	NA	lncRNA	2.29145	3.81191	1.72725	2.20693	0.0273192	0.0456508
ENSG00000162344.4	ENSG00000162344	FGF19	fibroblast growth factor 19	protein_coding	2.28542	3.81042	1.73955	2.19047	0.0284905	0.0473987
ENSG00000274397.1	ENSG00000274397	CTD-2540L5.9	NA	unprocessed_pseudogene	2.28903	3.81041	1.73901	2.19114	0.0284419	0.0473294
ENSG00000136274.9	ENSG00000136274	NACAD	NAC alpha domain containing	protein_coding	116.541	3.80632	0.312179	12.1928	3.39708e-34	3.81151e-33
ENSG00000252947.1	ENSG00000252947	SCARNA1	small Cajal body-specific RNA 1	scaRNA	2.26681	3.80034	1.70936	2.22325	0.026199	0.0439522
ENSG00000286203.1	ENSG00000286203	RP11-2B6.4	NA	transcribed_unitary_pseudogene	2.27042	3.80034	1.70883	2.22394	0.0261524	0.0438876
ENSG00000288719.1	ENSG00000288719	RP4-669P10.21	NA	lncRNA	4.19293	3.79855	1.42116	2.67285	0.00752095	0.0140255
ENSG00000242876.3	ENSG00000242876	RN7SL812P	NA	misc_RNA	4.23049	3.7973	1.44162	2.63405	0.00843724	0.0155741
ENSG00000282100.1	ENSG00000282100	HSP90AB4P	NA	processed_pseudogene	6.30127	3.79184	1.15455	3.28426	0.0010225	0.00218673
ENSG00000274286.2	ENSG00000274286	ADRA2B	adrenoceptor alpha 2B	protein_coding	6.27683	3.79156	1.16805	3.24607	0.0011701	0.00248169
ENSG00000259364.1	ENSG00000259364	RP11-64K12.9	NA	lncRNA	2.25181	3.79068	1.74063	2.17776	0.0294239	0.0487904
ENSG00000175315.3	ENSG00000175315	CST6	cystatin E/M	protein_coding	2.24578	3.78897	1.71013	2.2156	0.0267191	0.044753
ENSG00000279421.1	ENSG00000279421	RP11-335K5.3	NA	TEC	2.24578	3.78897	1.71013	2.2156	0.0267191	0.044753
ENSG00000283057.1	ENSG00000283057	RP11-417N10.5	NA	processed_pseudogene	2.24578	3.78897	1.71013	2.2156	0.0267191	0.044753
ENSG00000284394.1	ENSG00000284394	MIR4750	microRNA 4750	miRNA	10.4115	3.78702	0.88462	4.28096	1.86087e-05	4.88903e-05
ENSG00000277386.1	ENSG00000277386	RP11-141M1.4	NA	lncRNA	8.30555	3.78299	0.998588	3.78834	0.000151659	0.000361255
ENSG00000273901.1	ENSG00000273901	CTD-2619J13.27	NA	lncRNA	6.25474	3.78286	1.15842	3.26554	0.00109256	0.00232851
ENSG00000117152.14	ENSG00000117152	RGS4	regulator of G protein signaling 4	protein_coding	4.14156	3.78211	1.40284	2.69603	0.0070171	0.0131409
ENSG00000267253.1	ENSG00000267253	WHSC1L2P	NA	processed_pseudogene	6.26766	3.7821	1.19662	3.16065	0.00157418	0.0032776
ENSG00000287738.1	ENSG00000287738	RP11-527D7.3	NA	lncRNA	8.29846	3.78155	0.996225	3.79587	0.000147124	0.000351037
ENSG00000272691.1	ENSG00000272691	RP11-290M5.4	NA	lncRNA	27.1938	3.78035	0.555555	6.80463	1.0131e-11	4.25427e-11
ENSG00000145491.12	ENSG00000145491	ROPN1L	rhophilin associated tail protein 1 like	protein_coding	8.40998	3.77941	0.976671	3.86969	0.000108973	0.000264017
ENSG00000287192.1	ENSG00000287192	RP3-329E20.3	NA	lncRNA	8.27055	3.77765	1.00035	3.77632	0.000159161	0.000378099
ENSG00000149735.7	ENSG00000149735	GPHA2	glycoprotein hormone alpha 2	protein_coding	2.22836	3.77745	1.72962	2.18398	0.0289641	0.0481277
ENSG00000257991.1	ENSG00000257991	RP11-2H8.3	NA	processed_pseudogene	2.22836	3.77745	1.72962	2.18398	0.0289641	0.0481277
ENSG00000202538.1	ENSG00000202538	RNU4-2	RNA, U4 small nuclear 2	snRNA	10.4595	3.77739	0.913888	4.13332	3.57554e-05	9.12292e-05
ENSG00000228039.3	ENSG00000228039	KB-1125A3.10	NA	processed_pseudogene	4.16293	3.77679	1.43664	2.6289	0.00856603	0.0157764
ENSG00000145824.13	ENSG00000145824	CXCL14	C-X-C motif chemokine ligand 14	protein_coding	4.22155	3.77348	1.40998	2.67627	0.00744465	0.0138918
ENSG00000270722.1	ENSG00000270722	RNVU1-31	NA	snRNA	18.6413	3.77133	0.667546	5.64954	1.60881e-08	5.4877e-08
ENSG00000110169.11	ENSG00000110169	HPX	hemopexin	protein_coding	31.1404	3.76498	0.509004	7.39676	1.39546e-13	6.51281e-13
ENSG00000276603.1	ENSG00000276603	RP11-425M5.7	NA	lncRNA	12.4259	3.76317	0.809768	4.64722	3.36444e-06	9.50392e-06
ENSG00000273980.1	ENSG00000273980	RP13-49I15.6	NA	lncRNA	29.1593	3.76257	0.57938	6.49414	8.35069e-11	3.32049e-10
ENSG00000284596.1	ENSG00000284596	MIR4467	microRNA 4467	miRNA	6.13667	3.76221	1.12889	3.33268	0.000860146	0.00185543
ENSG00000286362.1	ENSG00000286362	KB-1471A8.3	NA	lncRNA	6.26332	3.75818	1.13149	3.32146	0.000895482	0.00192798
ENSG00000211452.11	ENSG00000211452	DIO1	iodothyronine deiodinase 1	protein_coding	4.09984	3.75689	1.40348	2.67683	0.00743224	0.0138706
ENSG00000124216.4	ENSG00000124216	SNAI1	snail family transcriptional repressor 1	protein_coding	1538.56	3.75524	0.111523	33.6723	1.47299e-248	2.86034e-245
ENSG00000179292.5	ENSG00000179292	TMEM151A	transmembrane protein 151A	protein_coding	14.3446	3.75252	0.738121	5.08389	3.69785e-07	1.13413e-06
ENSG00000233220.3	ENSG00000233220	LINC00167	NA	lncRNA	6.09581	3.75007	1.14716	3.26899	0.00107932	0.00230209
ENSG00000260051.1	ENSG00000260051	LA16c-390E6.4	NA	lncRNA	46.7996	3.749	0.438406	8.55143	1.21576e-17	7.00245e-17
ENSG00000236430.1	ENSG00000236430	KRT8P29	NA	processed_pseudogene	4.17963	3.74816	1.40075	2.67583	0.00745445	0.0139092
ENSG00000237417.1	ENSG00000237417	XRCC6P1	NA	processed_pseudogene	4.18205	3.74771	1.43217	2.6168	0.0088758	0.0163116
ENSG00000279339.1	ENSG00000279339	CTD-2373H9.3	NA	TEC	12.3127	3.74482	0.816198	4.58813	4.47233e-06	1.24805e-05
ENSG00000275236.1	ENSG00000275236	AC009120.11	NA	lncRNA	18.2396	3.74438	0.705016	5.31106	1.08992e-07	3.48596e-07
ENSG00000258137.5	ENSG00000258137	RP11-753H16.3	uncharacterized LOC102724050	lncRNA	4.05778	3.74403	1.40748	2.6601	0.00781183	0.0145321
ENSG00000175463.12	ENSG00000175463	TBC1D10C	TBC1 domain family member 10C	protein_coding	14.141	3.74211	0.788388	4.74653	2.06935e-06	5.95632e-06
ENSG00000259581.3	ENSG00000259581	TYRO3P	NA	processed_pseudogene	8.15451	3.73736	0.980968	3.80987	0.000139039	0.00033265
ENSG00000286707.1	ENSG00000286707	RP11-499P9.1	NA	lncRNA	6.15129	3.73614	1.1255	3.31955	0.00090164	0.00194009
ENSG00000149633.12	ENSG00000149633	KIAA1755	KIAA1755	protein_coding	4.02986	3.73556	1.46525	2.54943	0.01079	0.0195518
ENSG00000280278.1	ENSG00000280278	FLJ30679	uncharacterized protein FLJ30679	TEC	30.2969	3.73228	0.526781	7.08508	1.38966e-12	6.14197e-12
ENSG00000223356.1	ENSG00000223356	RP11-66D17.5	NA	lncRNA	22.1862	3.73027	0.5985	6.23269	4.58486e-10	1.7372e-09
ENSG00000121743.4	ENSG00000121743	GJA3	gap junction protein alpha 3	protein_coding	4.00863	3.72953	1.45006	2.57198	0.0101118	0.0184089
ENSG00000267430.1	ENSG00000267430	RP11-635N19.2	NA	processed_pseudogene	6.01751	3.72946	1.16976	3.18823	0.00143147	0.00299791
ENSG00000250329.1	ENSG00000250329	KDELC1P1	NA	processed_pseudogene	12.2595	3.7282	0.815001	4.57447	4.77416e-06	1.32832e-05
ENSG00000228477.1	ENSG00000228477	RP3-342P20.2	NA	processed_pseudogene	8.11586	3.727	0.987978	3.77235	0.000161719	0.000383873
ENSG00000157927.17	ENSG00000157927	RADIL	Rap associating with DIL domain	protein_coding	10.0475	3.7268	0.91155	4.08842	4.34322e-05	0.000109725
ENSG00000261528.2	ENSG00000261528	CCNYL7	NA	processed_pseudogene	6.01063	3.7267	1.13624	3.27985	0.00103861	0.00221909
ENSG00000184313.20	ENSG00000184313	MROH7	maestro heat like repeat family member 7	protein_coding	6.02354	3.72529	1.14074	3.26567	0.00109204	0.00232758
ENSG00000135625.8	ENSG00000135625	EGR4	early growth response 4	protein_coding	8.09725	3.72421	0.990793	3.75882	0.000170717	0.000404313
ENSG00000271725.1	ENSG00000271725	RP11-761I4.4	NA	lncRNA	5.95807	3.72215	1.17879	3.15761	0.00159067	0.00330889
ENSG00000267289.1	ENSG00000267289	PIN1-DT	uncharacterized LOC100996288	lncRNA	4.00982	3.72077	1.4053	2.64767	0.00810493	0.0150229
ENSG00000180043.11	ENSG00000180043	FAM71E2	family with sequence similarity 71 member E2	protein_coding	23.8854	3.71797	0.602823	6.16761	6.93309e-10	2.5944e-09
ENSG00000185565.12	ENSG00000185565	LSAMP	limbic system associated membrane protein	protein_coding	8.09721	3.71683	1.01842	3.64962	0.000262631	0.00060827
ENSG00000187796.15	ENSG00000187796	CARD9	caspase recruitment domain family member 9	protein_coding	548.686	3.71591	0.222215	16.7221	9.04452e-63	2.63542e-61
ENSG00000275450.1	ENSG00000275450	PTGER4P2-CDK2AP2P2	NA	lncRNA	3.98432	3.71402	1.42548	2.60545	0.00917539	0.0168201
ENSG00000287555.1	ENSG00000287555	RP11-555K12.4	NA	lncRNA	8.02485	3.71311	0.984159	3.77288	0.000161373	0.000383153
ENSG00000252835.1	ENSG00000252835	SCARNA21	small Cajal body-specific RNA 21	scaRNA	14.0004	3.71214	0.763897	4.85948	1.17695e-06	3.4632e-06
ENSG00000235438.7	ENSG00000235438	ESRRAP2	uncharacterized LOC105370105	transcribed_processed_pseudogene	3.95484	3.71142	1.43573	2.58505	0.00973663	0.0177961
ENSG00000273319.1	ENSG00000273319	RP11-138A9.2	NA	lncRNA	17.9015	3.70943	0.702811	5.27799	1.30609e-07	4.15049e-07
ENSG00000253921.1	ENSG00000253921	CTB-113P19.3	NA	lncRNA	49.4131	3.70319	0.441949	8.37924	5.32697e-17	2.96943e-16
ENSG00000167772.12	ENSG00000167772	ANGPTL4	angiopoietin like 4	protein_coding	84.9969	3.70296	0.331928	11.1559	6.70158e-29	6.20747e-28
ENSG00000288675.1	ENSG00000288675	PANO1	NA	protein_coding	33.6028	3.70242	0.495298	7.47513	7.71259e-14	3.64905e-13
ENSG00000141505.12	ENSG00000141505	ASGR1	asialoglycoprotein receptor 1	protein_coding	35.635	3.70022	0.476873	7.75935	8.53675e-15	4.25055e-14
ENSG00000279123.1	ENSG00000279123	RP11-424M24.3	NA	TEC	3.95518	3.69777	1.42026	2.60359	0.00922532	0.0169059
ENSG00000188910.8	ENSG00000188910	GJB3	gap junction protein beta 3	protein_coding	260.833	3.69711	0.205953	17.9512	4.69264e-72	1.76696e-70
ENSG00000234776.5	ENSG00000234776	C11orf94	chromosome 11 open reading frame 94	protein_coding	11.7928	3.69466	0.825471	4.47582	7.61176e-06	2.07994e-05
ENSG00000235945.1	ENSG00000235945	AC002543.2	NA	processed_pseudogene	3.91881	3.69163	1.37931	2.67643	0.00744107	0.0138861
ENSG00000269873.1	ENSG00000269873	CTD-2587H19.3	NA	lncRNA	4.03497	3.68804	1.44379	2.55441	0.0106367	0.0192998
ENSG00000212163.6	ENSG00000212163	SNORD91A	small nucleolar RNA, C/D box 91A	snoRNA	7.90811	3.68713	0.993831	3.71001	0.000207248	0.000485586
ENSG00000205277.10	ENSG00000205277	MUC12	mucin 12, cell surface associated	protein_coding	78.2602	3.68207	0.332816	11.0634	1.8887e-28	1.72187e-27
ENSG00000283764.1	ENSG00000283764	MIR6850	microRNA 6850	miRNA	11.6902	3.67945	0.838788	4.38663	1.15119e-05	3.09098e-05
ENSG00000273204.1	ENSG00000273204	RP4-549L20.3	NA	lncRNA	90.287	3.67925	0.318883	11.5379	8.49486e-31	8.42544e-30
ENSG00000224647.2	ENSG00000224647	AC026954.6	NA	unitary_pseudogene	5.90271	3.67868	1.14832	3.20352	0.00135759	0.0028522
ENSG00000256612.7	ENSG00000256612	CYP2B7P	cytochrome P450 family 2 subfamily B member 7, pseudogene	transcribed_unprocessed_pseudogene	64.6162	3.67744	0.359051	10.2421	1.28407e-24	1.01009e-23
ENSG00000243449.7	ENSG00000243449	C4orf48	chromosome 4 open reading frame 48	protein_coding	42.8512	3.67619	0.47607	7.72195	1.14567e-14	5.67221e-14
ENSG00000223815.2	ENSG00000223815	DIAPH3-AS2	DIAPH3 antisense RNA 2	lncRNA	3.88036	3.67383	1.44789	2.53738	0.0111687	0.0201762
ENSG00000124762.14	ENSG00000124762	CDKN1A	cyclin dependent kinase inhibitor 1A	protein_coding	9221.19	3.67322	0.102549	35.8191	5.56469e-281	1.89102e-277
ENSG00000107984.10	ENSG00000107984	DKK1	dickkopf WNT signaling pathway inhibitor 1	protein_coding	513.368	3.67275	0.174878	21.0018	6.31867e-98	4.55648e-96
ENSG00000266446.1	ENSG00000266446	RP11-149I2.4	NA	lncRNA	19.5543	3.6724	0.631846	5.81217	6.16672e-09	2.16572e-08
ENSG00000213050.5	ENSG00000213050	TPM3P1	NA	processed_pseudogene	3.9743	3.66987	1.41594	2.59183	0.00954681	0.0174715
ENSG00000251484.3	ENSG00000251484	RP5-1065J22.4	NA	processed_pseudogene	15.6264	3.66309	0.744357	4.92114	8.604e-07	2.55777e-06
ENSG00000248996.1	ENSG00000248996	RP11-1334A24.6	NA	lncRNA	36.6132	3.65998	0.467704	7.82543	5.05927e-15	2.55037e-14
ENSG00000109321.11	ENSG00000109321	AREG	amphiregulin	protein_coding	186.77	3.65972	0.257048	14.2375	5.36124e-46	9.43981e-45
ENSG00000267898.1	ENSG00000267898	CTD-2639E6.9	NA	lncRNA	211.022	3.65855	0.21743	16.8263	1.56533e-63	4.661e-62
ENSG00000213406.3	ENSG00000213406	ANXA2P1	NA	processed_pseudogene	7.75435	3.65608	0.999674	3.65727	0.000254917	0.000591664
ENSG00000129932.10	ENSG00000129932	DOHH	deoxyhypusine hydroxylase	protein_coding	635.811	3.65523	0.253371	14.4264	3.53027e-47	6.44987e-46
ENSG00000161835.11	ENSG00000161835	TAMALIN	general receptor for phosphoinositides 1 associated scaffold protein	protein_coding	7.65694	3.65278	1.0065	3.6292	0.000284303	0.00065634
ENSG00000260778.5	ENSG00000260778	RP11-304L19.13	uncharacterized LOC106660606	lncRNA	80.3695	3.64867	0.32492	11.2294	2.92348e-29	2.73684e-28
ENSG00000234880.1	ENSG00000234880	LINC00163	long intergenic non-protein coding RNA 163	lncRNA	71.0132	3.6477	0.352457	10.3493	4.21403e-25	3.37743e-24
ENSG00000069764.10	ENSG00000069764	PLA2G10	phospholipase A2 group X	protein_coding	3.90432	3.64609	1.44367	2.52556	0.0115514	0.0207901
ENSG00000261469.1	ENSG00000261469	RP11-96D1.6	NA	lncRNA	7.60557	3.64447	1.00996	3.60854	0.000307931	0.00070842
ENSG00000237330.3	ENSG00000237330	RNF223	ring finger protein 223	protein_coding	9.6046	3.64396	0.882312	4.13001	3.62747e-05	9.24414e-05
ENSG00000265386.2	ENSG00000265386	RN7SL219P	NA	misc_RNA	9.5791	3.64094	0.90744	4.01233	6.01236e-05	0.000149476
ENSG00000104899.8	ENSG00000104899	AMH	anti-Mullerian hormone	protein_coding	240.424	3.64054	0.206627	17.6189	1.76509e-69	6.17576e-68
ENSG00000153531.14	ENSG00000153531	ADPRHL1	ADP-ribosylhydrolase like 1	protein_coding	765.495	3.63924	0.16548	21.992	3.43354e-107	3.19672e-105
ENSG00000167608.12	ENSG00000167608	TMC4	transmembrane channel like 4	protein_coding	32.402	3.63911	0.504674	7.21081	5.56214e-13	2.5135e-12
ENSG00000130176.8	ENSG00000130176	CNN1	calponin 1	protein_coding	55.5491	3.6378	0.385153	9.44507	3.55175e-21	2.40973e-20
ENSG00000105509.11	ENSG00000105509	HAS1	hyaluronan synthase 1	protein_coding	5.66752	3.63514	1.18906	3.05716	0.00223446	0.00454145
ENSG00000246575.2	ENSG00000246575	AC093162.5	NA	unprocessed_pseudogene	15.3013	3.63059	0.752406	4.82532	1.39782e-06	4.0857e-06
ENSG00000142700.12	ENSG00000142700	DMRTA2	DMRT like family A2	protein_coding	5.66183	3.62858	1.17388	3.09109	0.00199421	0.00408826
ENSG00000225695.1	ENSG00000225695	HNRNPA1P35	NA	processed_pseudogene	5.78971	3.62855	1.21876	2.97726	0.00290839	0.00580142
ENSG00000237382.2	ENSG00000237382	RPL21P121	NA	processed_pseudogene	3.78019	3.62627	1.44509	2.50937	0.0120945	0.0216945
ENSG00000279166.1	ENSG00000279166	RP11-107E5.3	NA	TEC	3.74021	3.62626	1.43471	2.52752	0.0114871	0.0206923
ENSG00000183072.10	ENSG00000183072	NKX2-5	NK2 homeobox 5	protein_coding	30.2004	3.62543	0.500933	7.23734	4.5756e-13	2.08083e-12
ENSG00000136872.20	ENSG00000136872	ALDOB	aldolase, fructose-bisphosphate B	protein_coding	5.70426	3.62529	1.16282	3.11765	0.00182297	0.00375711
ENSG00000163293.12	ENSG00000163293	NIPAL1	NIPA like domain containing 1	protein_coding	60.0988	3.6235	0.410914	8.81815	1.16366e-18	7.03944e-18
ENSG00000258096.1	ENSG00000258096	RP11-474P2.2	NA	lncRNA	9.33776	3.62321	0.933251	3.88235	0.000103452	0.000251358
ENSG00000161405.17	ENSG00000161405	IKZF3	IKAROS family zinc finger 3	protein_coding	3.74624	3.62055	1.39925	2.58749	0.00966789	0.0176765
ENSG00000249771.2	ENSG00000249771	RP11-457P14.5	NA	lncRNA	3.7216	3.62018	1.43436	2.52389	0.0116064	0.0208836
ENSG00000244459.2	ENSG00000244459	RP11-1398P2.1	NA	lncRNA	3.71918	3.61949	1.44305	2.50822	0.012134	0.0217567
ENSG00000279584.1	ENSG00000279584	AC005593.2	NA	TEC	5.63752	3.61924	1.19775	3.0217	0.00251358	0.00506442
ENSG00000216316.1	ENSG00000216316	RP3-354N19.3	NA	processed_pseudogene	3.8717	3.61819	1.54209	2.34628	0.0189618	0.0327819
ENSG00000188293.6	ENSG00000188293	IGFL1	IGF like family member 1	protein_coding	16.8071	3.61779	0.691686	5.23039	1.69149e-07	5.33158e-07
ENSG00000188996.4	ENSG00000188996	HUS1B	HUS1 checkpoint clamp component B	protein_coding	3.70987	3.61611	1.43408	2.52155	0.0116839	0.0210093
ENSG00000130528.12	ENSG00000130528	HRC	histidine rich calcium binding protein	protein_coding	3.70987	3.61611	1.43408	2.52155	0.0116839	0.0210093
ENSG00000272768.1	ENSG00000272768	RP4-673M15.1	NA	lncRNA	45.1461	3.61601	0.427021	8.468	2.49646e-17	1.41629e-16
ENSG00000278922.1	ENSG00000278922	AC002310.14	NA	TEC	39.4166	3.61574	0.455422	7.93933	2.0327e-15	1.0478e-14
ENSG00000287454.1	ENSG00000287454	RP11-394J1.3	NA	lncRNA	3.83652	3.60824	1.46471	2.46345	0.0137607	0.0244237
ENSG00000223503.1	ENSG00000223503	RP11-29H23.6	NA	processed_pseudogene	3.7066	3.60819	1.42148	2.53833	0.0111383	0.0201253
ENSG00000180720.8	ENSG00000180720	CHRM4	cholinergic receptor muscarinic 4	protein_coding	35.6615	3.60784	0.462136	7.80688	5.86209e-15	2.94415e-14
ENSG00000279568.1	ENSG00000279568	RP11-20I23.5	NA	TEC	9.25036	3.60756	0.912891	3.9518	7.75666e-05	0.000190887
ENSG00000287356.1	ENSG00000287356	RP11-181G12.8	NA	lncRNA	38.94	3.60406	0.487361	7.39505	1.41359e-13	6.59515e-13
ENSG00000271064.1	ENSG00000271064	RP11-792A8.3	NA	processed_pseudogene	3.71021	3.60302	1.46456	2.46015	0.013888	0.0246239
ENSG00000213592.4	ENSG00000213592	PPIAP42	NA	processed_pseudogene	3.81791	3.60297	1.441	2.50034	0.0124075	0.0222134
ENSG00000260088.1	ENSG00000260088	DDX59-AS1	uncharacterized LOC101929224	lncRNA	11.0681	3.60279	0.84196	4.27905	1.87695e-05	4.92918e-05
ENSG00000164708.6	ENSG00000164708	PGAM2	phosphoglycerate mutase 2	protein_coding	33.5554	3.60173	0.481022	7.48766	7.01149e-14	3.32428e-13
ENSG00000284202.1	ENSG00000284202	MIR137	microRNA 137	miRNA	3.68315	3.59973	1.39786	2.57516	0.0100194	0.0182577
ENSG00000278677.2	ENSG00000278677	H2AC17	histone cluster 1 H2A family member m	protein_coding	44.7452	3.59865	0.426162	8.44433	3.05806e-17	1.72733e-16
ENSG00000233930.4	ENSG00000233930	KRTAP5-AS1	KRTAP5-1/KRTAP5-2 antisense RNA 1	lncRNA	3.69607	3.59773	1.44345	2.49245	0.0126866	0.0226697
ENSG00000234465.11	ENSG00000234465	PINLYP	phospholipase A2 inhibitor and LY6/PLAUR domain containing	protein_coding	37.135	3.59516	0.461314	7.7933	6.52791e-15	3.26768e-14
ENSG00000250934.2	ENSG00000250934	RP11-71E19.1	NA	lncRNA	11.1165	3.5938	0.849779	4.2291	2.34624e-05	6.10031e-05
ENSG00000184113.10	ENSG00000184113	CLDN5	claudin 5	protein_coding	5.61942	3.59146	1.16967	3.0705	0.00213699	0.00435537
ENSG00000278546.1	ENSG00000278546	RP1-41C23.4	NA	lncRNA	9.25809	3.58951	0.885049	4.05572	4.99809e-05	0.00012513
ENSG00000284425.1	ENSG00000284425	MIR8072	microRNA 8072	miRNA	3.65864	3.58936	1.55787	2.30402	0.0212213	0.0362684
ENSG00000241607.1	ENSG00000241607	RP11-357K9.2	NA	unprocessed_pseudogene	51.2839	3.58692	0.447199	8.02086	1.05005e-15	5.48871e-15
ENSG00000235290.1	ENSG00000235290	HLA-W	NA	unprocessed_pseudogene	5.51028	3.58439	1.18503	3.02474	0.00248851	0.005018
ENSG00000232618.2	ENSG00000232618	RP11-439L18.1	NA	lncRNA	7.29284	3.58385	1.02852	3.48447	0.000493106	0.00110289
ENSG00000229390.1	ENSG00000229390	MICD	NA	unprocessed_pseudogene	3.75724	3.58349	1.42457	2.51548	0.0118871	0.0213493
ENSG00000232716.2	ENSG00000232716	AC016831.6	NA	processed_pseudogene	3.75966	3.58331	1.44858	2.47367	0.0133733	0.0237905
ENSG00000279494.1	ENSG00000279494	RP11-494O16.4	NA	lncRNA	10.9084	3.58315	0.871746	4.11031	3.9513e-05	0.000100233
ENSG00000240163.1	ENSG00000240163	RP11-745A24.1	NA	processed_pseudogene	11.0408	3.58234	0.821302	4.36178	1.29006e-05	3.44685e-05
ENSG00000277459.1	ENSG00000277459	RP11-732A21.3	NA	lncRNA	36.7179	3.58076	0.45101	7.93943	2.03113e-15	1.04719e-14
ENSG00000220563.1	ENSG00000220563	PKMP3	NA	transcribed_processed_pseudogene	9.13395	3.58017	0.930035	3.8495	0.000118358	0.00028561
ENSG00000137434.12	ENSG00000137434	C6orf52	chromosome 6 open reading frame 52	protein_coding	21.8328	3.58016	0.638612	5.60616	2.06862e-08	6.99557e-08
ENSG00000176769.9	ENSG00000176769	TCERG1L	transcription elongation regulator 1 like	protein_coding	3.63519	3.5778	1.5028	2.38076	0.017277	0.0300969
ENSG00000222460.1	ENSG00000222460	RN7SKP271	NA	misc_RNA	3.62831	3.57579	1.50652	2.37355	0.017618	0.0306301
ENSG00000263990.1	ENSG00000263990	CTC-542B22.2	NA	lncRNA	103.984	3.57359	0.308328	11.5902	4.61839e-31	4.63989e-30
ENSG00000189238.6	ENSG00000189238	LINC00943	NA	lncRNA	27.2306	3.57226	0.535511	6.67075	2.54493e-11	1.04369e-10
ENSG00000160472.5	ENSG00000160472	TMEM190	transmembrane protein 190	protein_coding	131.881	3.57213	0.257127	13.8925	7.03563e-44	1.13784e-42
ENSG00000277566.1	ENSG00000277566	RP11-545P7.9	NA	lncRNA	21.8712	3.57131	0.590362	6.04936	1.45423e-09	5.32693e-09
ENSG00000272457.1	ENSG00000272457	RP11-1070A24.2	NA	lncRNA	3.7176	3.56965	1.43634	2.48525	0.0129461	0.023088
ENSG00000226125.2	ENSG00000226125	LINC01907	long intergenic non-protein coding RNA 1907	lncRNA	7.50978	3.569	1.13373	3.148	0.00164392	0.00341104
ENSG00000223734.2	ENSG00000223734	LAPTM4A-DT	NA	lncRNA	3.60486	3.56583	1.48038	2.40872	0.0160085	0.0280597
ENSG00000226386.1	ENSG00000226386	PARD3-AS1	PARD3 antisense RNA 1	lncRNA	12.634	3.56571	0.786099	4.53596	5.73431e-06	1.58605e-05
ENSG00000184574.10	ENSG00000184574	LPAR5	lysophosphatidic acid receptor 5	protein_coding	5.41686	3.56208	1.16337	3.06186	0.00219964	0.00447567
ENSG00000163376.11	ENSG00000163376	KBTBD8	kelch repeat and BTB domain containing 8	protein_coding	226.672	3.56138	0.210427	16.9246	2.96535e-64	9.05799e-63
ENSG00000261442.1	ENSG00000261442	RP11-709D24.6	NA	lncRNA	3.58645	3.55916	1.55376	2.29067	0.0219824	0.0374656
ENSG00000183044.12	ENSG00000183044	ABAT	4-aminobutyrate aminotransferase	protein_coding	17.9455	3.55842	0.675781	5.26564	1.39702e-07	4.43323e-07
ENSG00000277453.1	ENSG00000277453	CTC-492K19.7	NA	lncRNA	9.10753	3.55807	0.910584	3.90746	9.3273e-05	0.000227786
ENSG00000269961.1	ENSG00000269961	ERBIN-DT	NA	lncRNA	18.0641	3.55649	0.651129	5.46204	4.70694e-08	1.54582e-07
ENSG00000167046.4	ENSG00000167046	RP11-93B14.6	NA	lncRNA	7.27385	3.55151	1.03487	3.43186	0.00059946	0.0013242
ENSG00000288530.1	ENSG00000288530	RP11-186F10.2	NA	lncRNA	9.05859	3.55124	0.899299	3.9489	7.85115e-05	0.00019309
ENSG00000104888.10	ENSG00000104888	SLC17A7	solute carrier family 17 member 7	protein_coding	10.9106	3.55077	0.834003	4.2575	2.06722e-05	5.40536e-05
ENSG00000121068.14	ENSG00000121068	TBX2	T-box 2	protein_coding	26.9396	3.54971	0.533753	6.65046	2.92177e-11	1.19445e-10
ENSG00000182450.13	ENSG00000182450	KCNK4	potassium two pore domain channel subfamily K member 4	protein_coding	3.58055	3.54765	1.41554	2.50622	0.0122028	0.0218743
ENSG00000255282.6	ENSG00000255282	WTAPP1	Wilms tumor 1 associated protein pseudogene 1	transcribed_processed_pseudogene	3.55591	3.5473	1.45103	2.44468	0.0144982	0.0255974
ENSG00000246422.2	ENSG00000246422	DIAPH1-AS1	uncharacterized LOC100505658	lncRNA	3.54902	3.54719	1.502	2.36164	0.0181942	0.0315695
ENSG00000271698.1	ENSG00000271698	GS1-393G12.13	NA	protein_coding	340.628	3.54702	0.522783	6.78487	1.16192e-11	4.86194e-11
ENSG00000168505.7	ENSG00000168505	GBX2	gastrulation brain homeobox 2	protein_coding	274.616	3.54308	0.187521	18.8943	1.27005e-79	5.7932e-78
ENSG00000285664.2	ENSG00000285664	RP11-589M4.5	NA	lncRNA	10.8921	3.54302	0.841116	4.21228	2.528e-05	6.55223e-05
ENSG00000105675.9	ENSG00000105675	ATP4A	ATPase H+/K+ transporting subunit alpha	protein_coding	5.44201	3.54057	1.15933	3.05397	0.00225838	0.0045849
ENSG00000186847.6	ENSG00000186847	KRT14	keratin 14	protein_coding	7.10974	3.53947	1.01589	3.48412	0.00049376	0.00110426
ENSG00000173826.15	ENSG00000173826	KCNH6	potassium voltage-gated channel subfamily H member 6	protein_coding	3.66637	3.53243	1.55918	2.26557	0.0234779	0.039775
ENSG00000271367.1	ENSG00000271367	RP3-483K16.4	NA	lncRNA	17.7665	3.53039	0.640081	5.51553	3.47726e-08	1.15411e-07
ENSG00000278588.2	ENSG00000278588	H2BC10	histone cluster 1 H2B family member i	protein_coding	8.78264	3.52728	0.932127	3.78412	0.000154252	0.000366981
ENSG00000259632.2	ENSG00000259632	RP11-56B16.1	NA	processed_pseudogene	3.51988	3.52678	1.41435	2.49357	0.0126465	0.0226088
ENSG00000255420.2	ENSG00000255420	CASC23	cancer susceptibility 23	lncRNA	3.49524	3.52614	1.45891	2.41697	0.0156503	0.0274868
ENSG00000217236.2	ENSG00000217236	SP9	Sp9 transcription factor	protein_coding	3.51746	3.52571	1.41425	2.49299	0.0126672	0.0226396
ENSG00000176222.9	ENSG00000176222	ZNF404	zinc finger protein 404	protein_coding	15.7193	3.52434	0.774277	4.55179	5.31926e-06	1.47531e-05
ENSG00000273542.2	ENSG00000273542	H4C12	histone cluster 1 H4 family member k	protein_coding	15.948	3.52379	0.682641	5.162	2.44326e-07	7.60157e-07
ENSG00000242337.5	ENSG00000242337	INHCAP	NA	transcribed_unprocessed_pseudogene	3.52107	3.52071	1.45727	2.41596	0.0156939	0.027558
ENSG00000249240.2	ENSG00000249240	AC069368.3	NA	protein_coding	165.473	3.51977	0.259477	13.5649	6.47025e-42	9.67017e-41
ENSG00000243199.1	ENSG00000243199	RP11-408P14.1	NA	processed_pseudogene	70.5788	3.51741	0.367279	9.57694	9.9958e-22	6.97321e-21
ENSG00000200795.1	ENSG00000200795	RNU4-1	RNA, U4 small nuclear 1	snRNA	8.86256	3.51695	0.902298	3.89777	9.70827e-05	0.000236538
ENSG00000171786.6	ENSG00000171786	NHLH1	nescient helix-loop-helix 1	protein_coding	84.6212	3.51565	0.310967	11.3056	1.23178e-29	1.17006e-28
ENSG00000203706.8	ENSG00000203706	SERTAD4-AS1	SERTAD4 antisense RNA 1	lncRNA	3.48712	3.51532	1.41961	2.47626	0.0132765	0.0236307
ENSG00000270141.3	ENSG00000270141	TERC	NA	lncRNA	3.50246	3.51424	1.45702	2.41193	0.0158683	0.0278374
ENSG00000085552.17	ENSG00000085552	IGSF9	immunoglobulin superfamily member 9	protein_coding	70.7098	3.51147	0.353154	9.94318	2.70062e-23	2.01812e-22
ENSG00000259177.1	ENSG00000259177	RP11-154B12.3	NA	lncRNA	3.59155	3.50915	1.44861	2.42242	0.0154174	0.0271076
ENSG00000231441.2	ENSG00000231441	DST-AS1	NA	lncRNA	3.59844	3.50689	1.55912	2.24927	0.0244952	0.0413619
ENSG00000260229.1	ENSG00000260229	PPIAP51	NA	processed_pseudogene	3.58467	3.50591	1.47352	2.37927	0.0173468	0.0302055
ENSG00000248599.2	ENSG00000248599	FLJ42969	uncharacterized LOC441374	lncRNA	6.94044	3.50514	1.0379	3.37716	0.000732375	0.00159756
ENSG00000267287.1	ENSG00000267287	RP11-567M16.1	NA	lncRNA	17.475	3.50365	0.655917	5.34161	9.21267e-08	2.96327e-07
ENSG00000214402.7	ENSG00000214402	LCNL1	lipocalin like 1	protein_coding	6.95938	3.50164	1.04649	3.34608	0.000819614	0.00177391
ENSG00000231256.8	ENSG00000231256	CFAP97D1	CFAP97 domain containing 1	protein_coding	8.719	3.49962	0.927457	3.77335	0.000161069	0.000382463
ENSG00000283743.2	ENSG00000283743	RP1-230G1.7	NA	lncRNA	36.6931	3.49875	0.48119	7.27103	3.56746e-13	1.63027e-12
ENSG00000225611.1	ENSG00000225611	LINC02158	long intergenic non-protein coding RNA 2158	lncRNA	5.30665	3.49685	1.17815	2.96808	0.00299671	0.00596707
ENSG00000143867.7	ENSG00000143867	OSR1	odd-skipped related transcription factor 1	protein_coding	34.7378	3.4959	0.466339	7.49649	6.55517e-14	3.11065e-13
ENSG00000138271.6	ENSG00000138271	GPR87	G protein-coupled receptor 87	protein_coding	11.9781	3.48951	0.808977	4.31349	1.607e-05	4.25187e-05
ENSG00000226380.9	ENSG00000226380	AC058791.1	NA	lncRNA	216.4	3.48289	0.210558	16.5412	1.85225e-61	5.19661e-60
ENSG00000197093.11	ENSG00000197093	GAL3ST4	galactose-3-O-sulfotransferase 4	protein_coding	10.3734	3.4826	0.832876	4.18142	2.89698e-05	7.45879e-05
ENSG00000141497.14	ENSG00000141497	ZMYND15	zinc finger MYND-type containing 15	protein_coding	5.21203	3.47947	1.16844	2.97789	0.00290244	0.00579041
ENSG00000239775.1	ENSG00000239775	AC017116.11	NA	lncRNA	32.6671	3.4792	0.48203	7.21781	5.28309e-13	2.39018e-12
ENSG00000280422.1	ENSG00000280422	RP11-155D18.13	NA	TEC	48.3896	3.47885	0.40225	8.64847	5.2194e-18	3.06005e-17
ENSG00000283078.1	ENSG00000283078	RP11-11M20.4	NA	lncRNA	217.696	3.47713	0.243113	14.3025	2.1102e-46	3.7643e-45
ENSG00000131914.11	ENSG00000131914	LIN28A	lin-28 homolog A	protein_coding	3.50297	3.475	1.49878	2.31855	0.0204194	0.0350079
ENSG00000129204.17	ENSG00000129204	USP6	ubiquitin specific peptidase 6	protein_coding	66.4876	3.47368	0.37533	9.25499	2.14252e-20	1.40784e-19
ENSG00000201592.1	ENSG00000201592	ENSG10010138924.1	NA	snoRNA	6.77114	3.47301	1.10682	3.13782	0.00170208	0.00352366
ENSG00000255173.1	ENSG00000255173	AP003068.12	NA	lncRNA	39.3186	3.47202	0.487395	7.12362	1.05126e-12	4.68133e-12
ENSG00000278899.1	ENSG00000278899	RP11-350J20.13	uncharacterized LOC645967	lncRNA	13.6633	3.47042	0.717058	4.8398	1.29972e-06	3.81291e-06
ENSG00000271002.1	ENSG00000271002	RP11-599B13.8	NA	processed_pseudogene	15.4828	3.46933	0.674863	5.14078	2.73596e-07	8.47535e-07
ENSG00000125726.11	ENSG00000125726	CD70	CD70 molecule	protein_coding	147.49	3.46911	0.339359	10.2225	1.57188e-24	1.23222e-23
ENSG00000258947.8	ENSG00000258947	TUBB3	tubulin beta 3 class III	protein_coding	1980.66	3.46492	0.199544	17.3642	1.54164e-67	5.17421e-66
ENSG00000225401.2	ENSG00000225401	TGIF2P1	NA	processed_pseudogene	5.06121	3.46394	1.29627	2.67224	0.00753466	0.0140456
ENSG00000182795.13	ENSG00000182795	C1orf116	chromosome 1 open reading frame 116	protein_coding	39.4374	3.46325	0.44024	7.86673	3.64035e-15	1.85157e-14
ENSG00000260493.1	ENSG00000260493	RP11-219B4.7	uncharacterized LOC102723322	lncRNA	3.39383	3.46314	1.43295	2.41679	0.0156579	0.0274984
ENSG00000220201.7	ENSG00000220201	ZGLP1	zinc finger GATA like protein 1	protein_coding	176.07	3.46158	0.276457	12.5212	5.71561e-36	6.88761e-35
ENSG00000125508.4	ENSG00000125508	SRMS	src-related kinase lacking C-terminal regulatory tyrosine and N-terminal myristylation sites	protein_coding	6.85593	3.46016	1.02755	3.36739	0.000758833	0.0016509
ENSG00000283676.1	ENSG00000283676	MIR5087	microRNA 5087	miRNA	3.35058	3.45593	1.47115	2.34913	0.0188173	0.0325466
ENSG00000225945.1	ENSG00000225945	RP3-441A12.1	NA	lncRNA	6.88156	3.45551	1.09461	3.15685	0.00159482	0.00331702
ENSG00000130479.11	ENSG00000130479	MAP1S	microtubule associated protein 1S	protein_coding	868.709	3.45488	0.412105	8.3835	5.13746e-17	2.86673e-16
ENSG00000130829.18	ENSG00000130829	DUSP9	dual specificity phosphatase 9	protein_coding	53.7607	3.44636	0.382116	9.01915	1.89556e-19	1.19068e-18
ENSG00000230005.2	ENSG00000230005	SNAP47-AS1	NA	lncRNA	11.8154	3.44584	0.769655	4.47712	7.5656e-06	2.06816e-05
ENSG00000267212.1	ENSG00000267212	CTD-2659N19.9	NA	lncRNA	10.1484	3.44556	0.838874	4.10736	4.00206e-05	0.000101464
ENSG00000269720.2	ENSG00000269720	CCDC194	coiled-coil domain containing 194	protein_coding	15.076	3.44322	0.688153	5.00357	5.6278e-07	1.7011e-06
ENSG00000285627.1	ENSG00000285627	RP11-21K20.4	NA	lncRNA	3.33074	3.44073	1.46758	2.34449	0.0190533	0.0329297
ENSG00000188766.12	ENSG00000188766	SPRED3	sprouty related EVH1 domain containing 3	protein_coding	40.3818	3.43844	0.437868	7.85268	4.07251e-15	2.06597e-14
ENSG00000196632.10	ENSG00000196632	WNK3	WNK lysine deficient protein kinase 3	protein_coding	18.6053	3.43777	0.644217	5.33635	9.48343e-08	3.04676e-07
ENSG00000172818.10	ENSG00000172818	OVOL1	ovo like transcriptional repressor 1	protein_coding	3.32144	3.43682	1.44289	2.3819	0.0172238	0.0300081
ENSG00000142694.7	ENSG00000142694	EVA1B	eva-1 homolog B	protein_coding	107.026	3.43538	0.277956	12.3594	4.33221e-35	5.03099e-34
ENSG00000239503.1	ENSG00000239503	MARK2P8	NA	processed_pseudogene	6.67937	3.43499	1.11206	3.08886	0.00200924	0.00411691
ENSG00000278952.1	ENSG00000278952	RP11-399J13.2	NA	TEC	36.9012	3.43406	0.467512	7.34539	2.05162e-13	9.49208e-13
ENSG00000237351.1	ENSG00000237351	ITPK1P1	NA	processed_pseudogene	6.86345	3.42918	1.12462	3.04918	0.00229468	0.00465268
ENSG00000261043.5	ENSG00000261043	RP11-24M17.6	NA	lncRNA	8.37381	3.429	0.901498	3.80367	0.000142567	0.000340641
ENSG00000254859.1	ENSG00000254859	RP11-661A12.5	NA	lncRNA	10.062	3.42898	0.860352	3.98555	6.73238e-05	0.000166676
ENSG00000262075.3	ENSG00000262075	DKFZP434A062	uncharacterized LOC26102	lncRNA	3.31574	3.42793	1.47763	2.31989	0.0203471	0.0348984
ENSG00000275091.1	ENSG00000275091	CTB-55O6.13	NA	lncRNA	3.31574	3.42793	1.47763	2.31989	0.0203471	0.0348984
ENSG00000268460.2	ENSG00000268460	AC006262.6	uncharacterized LOC93429	lncRNA	283.521	3.42764	0.209813	16.3367	5.41186e-60	1.46395e-58
ENSG00000240549.2	ENSG00000240549	THOC7-AS1	THOC7 antisense RNA 1	lncRNA	4.96997	3.42723	1.25003	2.74172	0.00611186	0.0115571
ENSG00000269745.1	ENSG00000269745	AC006262.10	NA	lncRNA	3.30644	3.4245	1.47755	2.31769	0.0204664	0.0350687
ENSG00000254028.1	ENSG00000254028	AC083843.2	NA	lncRNA	3.29713	3.42108	1.49014	2.29582	0.0216864	0.0369936
ENSG00000223617.2	ENSG00000223617	LINC00370	NA	lncRNA	6.69266	3.42101	1.02497	3.33767	0.000844854	0.00182505
ENSG00000165757.9	ENSG00000165757	JCAD	junctional cadherin 5 associated	protein_coding	11.5574	3.42065	0.789456	4.33293	1.4714e-05	3.90526e-05
ENSG00000265395.1	ENSG00000265395	MIR3944	microRNA 3944	miRNA	5.03135	3.4179	1.1848	2.88478	0.00391684	0.0076546
ENSG00000263884.1	ENSG00000263884	THOC1-DT	NA	lncRNA	16.5313	3.41763	0.653654	5.2285	1.70895e-07	5.38286e-07
ENSG00000240457.3	ENSG00000240457	RN7SL472P	NA	misc_RNA	3.38864	3.41683	1.48528	2.30047	0.0214216	0.0365763
ENSG00000149564.12	ENSG00000149564	ESAM	endothelial cell adhesion molecule	protein_coding	42.78	3.414	0.455236	7.49941	6.41055e-14	3.04681e-13
ENSG00000189051.5	ENSG00000189051	RNF222	ring finger protein 222	protein_coding	4.93308	3.41033	1.3821	2.46751	0.0136057	0.024166
ENSG00000186198.4	ENSG00000186198	SLC51B	solute carrier family 51 beta subunit	protein_coding	4.98325	3.41024	1.19535	2.85292	0.0043319	0.00840413
ENSG00000118514.14	ENSG00000118514	ALDH8A1	aldehyde dehydrogenase 8 family member A1	protein_coding	17.9773	3.40936	0.671341	5.07844	3.80551e-07	1.16518e-06
ENSG00000173991.6	ENSG00000173991	TCAP	titin-cap	protein_coding	16.2588	3.40623	0.757865	4.49451	6.97301e-06	1.91232e-05
ENSG00000284605.1	ENSG00000284605	RP13-726E6.2	NA	transcribed_unprocessed_pseudogene	3.35589	3.40529	1.46449	2.32525	0.0200588	0.0344767
ENSG00000286522.2	ENSG00000286522	H3C2	NA	protein_coding	31.2358	3.40239	0.478471	7.11096	1.15236e-12	5.12146e-12
ENSG00000167183.3	ENSG00000167183	PRR15L	proline rich 15 like	protein_coding	4.97068	3.40183	1.20625	2.82018	0.00479972	0.00924837
ENSG00000278963.1	ENSG00000278963	RP11-294J22.7	NA	TEC	23.0089	3.4016	0.579371	5.87119	4.32684e-09	1.53483e-08
ENSG00000267405.1	ENSG00000267405	CTC-296K1.4	NA	lncRNA	8.22108	3.40127	0.949786	3.58109	0.000342162	0.000781747
ENSG00000237263.1	ENSG00000237263	MAPK6P3	NA	processed_pseudogene	6.522	3.39933	1.11909	3.03759	0.00238481	0.00482356
ENSG00000206168.1	ENSG00000206168	Z69890.1	NA	processed_pseudogene	6.46911	3.3992	1.05168	3.23216	0.00122857	0.00259537
ENSG00000272523.1	ENSG00000272523	LINC01023	long intergenic non-protein coding RNA 1023	lncRNA	18.0331	3.39891	0.61534	5.52362	3.32076e-08	1.10486e-07
ENSG00000286064.1	ENSG00000286064	RP4-657E11.11	NA	unprocessed_pseudogene	94.8306	3.39856	0.299104	11.3625	6.43027e-30	6.17715e-29
ENSG00000270140.1	ENSG00000270140	RP5-1021I20.6	NA	lncRNA	3.33486	3.39684	1.47313	2.30587	0.0211181	0.0361147
ENSG00000230201.5	ENSG00000230201	ATP6V0CP1	NA	processed_pseudogene	3.25848	3.39562	1.50105	2.26216	0.0236874	0.0401025
ENSG00000147168.13	ENSG00000147168	IL2RG	interleukin 2 receptor subunit gamma	protein_coding	9.79237	3.3907	0.853029	3.9749	7.04089e-05	0.000173965
ENSG00000173530.6	ENSG00000173530	TNFRSF10D	TNF receptor superfamily member 10d	protein_coding	4296.35	3.38995	0.111009	30.5377	8.24435e-205	6.59209e-202
ENSG00000261253.2	ENSG00000261253	AC137932.6	uncharacterized LOC100287036	lncRNA	84.3635	3.38928	0.315332	10.7483	6.03718e-27	5.23363e-26
ENSG00000204624.8	ENSG00000204624	DISP3	dispatched RND transporter family member 3	protein_coding	17.9243	3.38927	0.652574	5.19369	2.06169e-07	6.45801e-07
ENSG00000263823.1	ENSG00000263823	RP11-326K13.4	NA	lncRNA	89.9837	3.38907	0.376929	8.99127	2.44392e-19	1.52842e-18
ENSG00000122035.7	ENSG00000122035	RASL11A	RAS like family 11 member A	protein_coding	132.109	3.38899	0.247086	13.7158	8.16278e-43	1.26519e-41
ENSG00000260460.1	ENSG00000260460	RP11-284F21.8	NA	lncRNA	4.96597	3.38792	1.22331	2.76948	0.00561464	0.0106883
ENSG00000286482.1	ENSG00000286482	RP3-395C13.2	NA	lncRNA	19.4563	3.3873	0.630306	5.37406	7.69851e-08	2.49127e-07
ENSG00000095739.11	ENSG00000095739	BAMBI	BMP and activin membrane bound inhibitor	protein_coding	834.957	3.38692	0.129476	26.1587	7.84545e-151	2.05083e-148
ENSG00000185022.12	ENSG00000185022	MAFF	MAF bZIP transcription factor F	protein_coding	1508.8	3.3858	0.110645	30.6006	1.20146e-205	1.02072e-202
ENSG00000261359.2	ENSG00000261359	PYCARD-AS1	PYCARD antisense RNA 1	lncRNA	4.85343	3.38565	1.26142	2.684	0.00727468	0.0135896
ENSG00000261644.2	ENSG00000261644	CYLD-AS1	NA	lncRNA	24.2687	3.38172	0.5403	6.25897	3.87533e-10	1.4768e-09
ENSG00000283828.1	ENSG00000283828	RP11-98F14.12	uncharacterized LOC102724474	lncRNA	79.277	3.38011	0.307711	10.9847	4.52722e-28	4.07675e-27
ENSG00000241568.3	ENSG00000241568	RN7SL338P	NA	misc_RNA	3.21884	3.37846	1.46194	2.31093	0.0208365	0.0356668
ENSG00000250444.1	ENSG00000250444	CCT5P1	NA	processed_pseudogene	6.53968	3.37691	1.09855	3.07398	0.00211227	0.00430918
ENSG00000229399.1	ENSG00000229399	RP11-378J18.6	NA	processed_pseudogene	9.70596	3.37421	0.88974	3.79236	0.000149223	0.000355702
ENSG00000261407.2	ENSG00000261407	RP11-326A19.3	NA	lncRNA	3.18489	3.37419	1.49742	2.25334	0.0242378	0.0409729
ENSG00000279980.1	ENSG00000279980	GABARAPL3	NA	TEC	4.90288	3.37166	1.21052	2.78531	0.00534764	0.0102158
ENSG00000099834.19	ENSG00000099834	CDHR5	cadherin related family member 5	protein_coding	6.39476	3.36892	1.09021	3.09015	0.00200056	0.00410006
ENSG00000280163.1	ENSG00000280163	CTC-277H1.6	NA	TEC	4.88427	3.36749	1.19131	2.8267	0.00470299	0.00907356
ENSG00000122733.12	ENSG00000122733	PHF24	PHD finger protein 24	protein_coding	3.18608	3.36639	1.4887	2.26129	0.0237412	0.0401836
ENSG00000273472.1	ENSG00000273472	RP11-102N12.3	NA	lncRNA	9.62085	3.36606	0.829596	4.05747	4.96073e-05	0.000124286
ENSG00000266589.1	ENSG00000266589	MIR4512	microRNA 4512	miRNA	3.20142	3.36531	1.5043	2.23712	0.0252785	0.0425314
ENSG00000230188.1	ENSG00000230188	RP11-405L18.4	NA	processed_pseudogene	6.47901	3.36443	1.0615	3.16951	0.00152697	0.00318493
ENSG00000256609.1	ENSG00000256609	RP11-64B16.4	NA	lncRNA	3.15456	3.36192	1.49198	2.25332	0.0242389	0.0409729
ENSG00000168348.4	ENSG00000168348	INSM2	INSM transcriptional repressor 2	protein_coding	3.19211	3.3615	1.49548	2.24778	0.0245905	0.0415047
ENSG00000276116.2	ENSG00000276116	FUT8-AS1	NA	lncRNA	7.86179	3.36048	1.05066	3.19844	0.00138174	0.0029007
ENSG00000175213.3	ENSG00000175213	ZNF408	zinc finger protein 408	protein_coding	1199.77	3.36044	0.139438	24.0999	2.50486e-128	4.20353e-126
ENSG00000105479.16	ENSG00000105479	ODAD1	coiled-coil domain containing 114	protein_coding	28.8068	3.35959	0.493	6.81459	9.45302e-12	3.97694e-11
ENSG00000263011.1	ENSG00000263011	RP11-473M20.11	NA	lncRNA	3.14283	3.35771	1.50983	2.2239	0.0261552	0.0438896
ENSG00000125657.5	ENSG00000125657	TNFSF9	TNF superfamily member 9	protein_coding	868.352	3.3564	0.148516	22.5995	4.37981e-113	4.80119e-111
ENSG00000244998.1	ENSG00000244998	CTD-3064M3.4	NA	lncRNA	12.6059	3.35184	0.76388	4.38791	1.14447e-05	3.07446e-05
ENSG00000236234.1	ENSG00000236234	AC091132.1	NA	lncRNA	6.2953	3.35097	1.04076	3.21975	0.00128305	0.00270395
ENSG00000274986.1	ENSG00000274986	MIR6750	microRNA 6750	miRNA	3.14644	3.35002	1.45784	2.29794	0.0215652	0.0368052
ENSG00000274210.1	ENSG00000274210	RNVU1-27	NA	snRNA	20.5305	3.34997	0.604443	5.54224	2.98623e-08	9.97464e-08
ENSG00000156453.14	ENSG00000156453	PCDH1	protocadherin 1	protein_coding	9.41867	3.34961	0.89398	3.74685	0.000179071	0.000422736
ENSG00000227742.2	ENSG00000227742	CALR4P	NA	transcribed_unitary_pseudogene	3.16178	3.34936	1.49005	2.24781	0.0245882	0.0415035
ENSG00000124466.9	ENSG00000124466	LYPD3	LY6/PLAUR domain containing 3	protein_coding	125.046	3.34745	0.250615	13.3569	1.07958e-40	1.54715e-39
ENSG00000206633.1	ENSG00000206633	SNORA80B	small nucleolar RNA, H/ACA box 80B	snoRNA	17.3804	3.34677	0.633631	5.2819	1.27852e-07	4.06667e-07
ENSG00000162231.14	ENSG00000162231	NXF1	nuclear RNA export factor 1	protein_coding	13181.1	3.34603	0.104085	32.1471	9.70707e-227	1.19953e-223
ENSG00000164106.8	ENSG00000164106	SCRG1	stimulator of chondrogenesis 1	protein_coding	3.13025	3.34475	1.48854	2.247	0.0246403	0.0415733
ENSG00000236140.1	ENSG00000236140	RP11-89F3.2	NA	lncRNA	6.2803	3.34474	1.05737	3.16327	0.00156007	0.00325022
ENSG00000107736.22	ENSG00000107736	CDH23	cadherin related 23	protein_coding	3.15005	3.34473	1.50787	2.21817	0.0265429	0.0444798
ENSG00000287535.1	ENSG00000287535	RP11-360L9.9	NA	lncRNA	15.9745	3.34388	0.676065	4.94609	7.57207e-07	2.26064e-06
ENSG00000286105.1	ENSG00000286105	RP3-355M6.3	transmembrane protein 217	protein_coding	26.7723	3.34285	0.510324	6.55044	5.73659e-11	2.3043e-10
ENSG00000213433.5	ENSG00000213433	RPLP1P6	NA	transcribed_processed_pseudogene	264.636	3.34277	0.241267	13.855	1.18586e-43	1.89751e-42
ENSG00000164621.5	ENSG00000164621	SMAD5-AS1	SMAD5 antisense RNA 1	lncRNA	26.6367	3.34156	0.529055	6.31609	2.68272e-10	1.03465e-09
ENSG00000272121.1	ENSG00000272121	RP4-555D20.4	NA	lncRNA	31.7874	3.34107	0.482235	6.9283	4.25935e-12	1.83017e-11
ENSG00000218631.1	ENSG00000218631	RP3-395C13.1	NA	processed_pseudogene	6.24755	3.33813	1.06166	3.14425	0.00166515	0.003453
ENSG00000283920.1	ENSG00000283920	MIR6743	microRNA 6743	miRNA	7.76751	3.33681	0.96489	3.45823	0.000543736	0.00120897
ENSG00000236671.9	ENSG00000236671	PRKG1-AS1	NA	lncRNA	36.2101	3.33412	0.496612	6.71372	1.89722e-11	7.83739e-11
ENSG00000169605.7	ENSG00000169605	GKN1	gastrokine 1	protein_coding	4.6528	3.33056	1.35028	2.46657	0.0136416	0.0242265
ENSG00000256084.1	ENSG00000256084	RP11-134N1.2	NA	lncRNA	3.07285	3.32977	1.52492	2.18357	0.028994	0.0481715
ENSG00000200354.1	ENSG00000200354	SNORA71D	small nucleolar RNA, H/ACA box 71D	snoRNA	6.24645	3.32762	1.17726	2.82658	0.00470485	0.00907651
ENSG00000278771.1	ENSG00000278771	RN7SL3	RNA component of signal recognition particle 7SL3	misc_RNA	3.08577	3.32639	1.47115	2.26108	0.0237542	0.0402006
ENSG00000267852.1	ENSG00000267852	ARHGEF18-AS1	NA	lncRNA	4.65863	3.32537	1.21442	2.73823	0.00617704	0.0116723
ENSG00000287644.1	ENSG00000287644	CTD-2267D19.8	NA	lncRNA	10.9924	3.32267	0.813655	4.08364	4.43357e-05	0.000111779
ENSG00000198211.8	ENSG00000198211	RP11-566K11.2	NA	protein_coding	1984.26	3.3199	0.215204	15.4267	1.0819e-53	2.4168e-52
ENSG00000228974.5	ENSG00000228974	AC006483.5	NA	processed_pseudogene	3.18089	3.31768	1.48551	2.23336	0.025525	0.0429036
ENSG00000284176.1	ENSG00000284176	MIR5090	microRNA 5090	miRNA	40.129	3.31464	0.465592	7.1192	1.08555e-12	4.83009e-12
ENSG00000270137.1	ENSG00000270137	CTC-137K3.1	NA	lncRNA	3.17159	3.31381	1.49065	2.22307	0.0262111	0.0439698
ENSG00000205307.12	ENSG00000205307	SAP25	Sin3A associated protein 25	protein_coding	38.7116	3.3133	0.507802	6.52479	6.80981e-11	2.72372e-10
ENSG00000184270.6	ENSG00000184270	H2AC21	histone cluster 2 H2A family member b	protein_coding	10.8821	3.31066	0.807921	4.09775	4.17184e-05	0.000105601
ENSG00000154721.15	ENSG00000154721	JAM2	junctional adhesion molecule 2	protein_coding	16.7656	3.31027	0.735115	4.50307	6.69788e-06	1.84005e-05
ENSG00000260806.1	ENSG00000260806	PAPOLA-DT	NA	lncRNA	71.2042	3.30914	0.324055	10.2117	1.75834e-24	1.376e-23
ENSG00000282816.1	ENSG00000282816	AC000035.3	NA	lncRNA	10.7724	3.30812	0.818554	4.04142	5.31289e-05	0.000132669
ENSG00000251493.5	ENSG00000251493	FOXD1	forkhead box D1	protein_coding	53.4633	3.30795	0.441012	7.50083	6.3416e-14	3.01456e-13
ENSG00000105219.10	ENSG00000105219	CCNP	cyclin N-terminal domain containing 2	protein_coding	6.14495	3.30733	1.06346	3.10999	0.00187096	0.00385013
ENSG00000243339.3	ENSG00000243339	RN7SL738P	NA	misc_RNA	7.65438	3.30672	0.959721	3.4455	0.000569995	0.00126332
ENSG00000212534.1	ENSG00000212534	SNORD70	small nucleolar RNA, C/D box 70	snoRNA	4.68463	3.30628	1.20602	2.74148	0.00611634	0.011564
ENSG00000287609.1	ENSG00000287609	RP11-422P15.5	NA	lncRNA	6.23162	3.3049	1.06132	3.11396	0.00184592	0.00380234
ENSG00000087494.16	ENSG00000087494	PTHLH	parathyroid hormone like hormone	protein_coding	63.2529	3.30394	0.344851	9.58077	9.6322e-22	6.73164e-21
ENSG00000279476.1	ENSG00000279476	RP11-391L3.3	NA	TEC	3.0251	3.30191	1.52043	2.17169	0.0298789	0.0494724
ENSG00000277182.1	ENSG00000277182	CTB-58E17.5	NA	lncRNA	136.831	3.2994	0.244041	13.5199	1.19376e-41	1.77341e-40
ENSG00000286881.1	ENSG00000286881	RP11-418C1.7	NA	lncRNA	6.10289	3.29864	1.06527	3.09652	0.00195809	0.00401968
ENSG00000141933.9	ENSG00000141933	TPGS1	tubulin polyglutamylase complex subunit 1	protein_coding	35.0379	3.29828	0.497314	6.63218	3.30755e-11	1.34771e-10
ENSG00000230068.2	ENSG00000230068	CDC42-IT1	NA	lncRNA	4.53487	3.29184	1.23061	2.67496	0.00747384	0.0139434
ENSG00000169429.11	ENSG00000169429	CXCL8	C-X-C motif chemokine ligand 8	protein_coding	961.026	3.29023	0.128051	25.6947	1.34032e-145	3.08797e-143
ENSG00000251072.2	ENSG00000251072	LMNB1-DT	LMNB1 divergent transcript	lncRNA	7.59418	3.2871	1.06654	3.08202	0.002056	0.00420543
ENSG00000279652.1	ENSG00000279652	RP1-78B3.1	NA	lncRNA	12.1746	3.28677	0.766388	4.28866	1.79757e-05	4.72938e-05
ENSG00000156097.12	ENSG00000156097	GPR61	G protein-coupled receptor 61	protein_coding	63.3782	3.28675	0.429695	7.64903	2.02508e-14	9.88397e-14
ENSG00000183963.19	ENSG00000183963	SMTN	smoothelin	protein_coding	1673.22	3.28509	0.138919	23.6475	1.25351e-123	1.81266e-121
ENSG00000159618.16	ENSG00000159618	ADGRG5	adhesion G protein-coupled receptor G5	protein_coding	6.10909	3.28405	1.04831	3.13272	0.00173197	0.00358173
ENSG00000260475.1	ENSG00000260475	RP11-85A1.3	NA	lncRNA	19.6984	3.28125	0.61441	5.34048	9.26995e-08	2.98064e-07
ENSG00000279598.1	ENSG00000279598	RP11-65L3.3	NA	TEC	3.02281	3.2793	1.4847	2.20873	0.0271931	0.0454545
ENSG00000234371.6	ENSG00000234371	RPSAP31	NA	transcribed_processed_pseudogene	6.21713	3.27407	1.1293	2.8992	0.0037411	0.00733278
ENSG00000286810.1	ENSG00000286810	RP11-301N24.6	NA	lncRNA	7.56749	3.27315	0.923085	3.54588	0.000391299	0.000886858
ENSG00000261430.1	ENSG00000261430	LA16c-390E6.3	NA	lncRNA	4.50709	3.27299	1.30542	2.50723	0.012168	0.0218162
ENSG00000160224.17	ENSG00000160224	AIRE	autoimmune regulator	protein_coding	3.0042	3.27149	1.47673	2.21536	0.0267357	0.0447725
ENSG00000284830.1	ENSG00000284830	RP4-773A18.8	uncharacterized LOC101928718	lncRNA	13.6476	3.26868	0.700368	4.66709	3.05489e-06	8.6619e-06
ENSG00000158246.8	ENSG00000158246	TENT5B	terminal nucleotidyltransferase 5B	protein_coding	109.418	3.26861	0.293047	11.1539	6.85513e-29	6.34538e-28
ENSG00000145879.11	ENSG00000145879	SPINK7	serine peptidase inhibitor, Kazal type 7 (putative)	protein_coding	25.3352	3.26655	0.569404	5.73679	9.64883e-09	3.34242e-08
ENSG00000242094.1	ENSG00000242094	FOXP1-IT1	NA	lncRNA	9.08186	3.26628	0.87731	3.72306	0.00019682	0.000462508
ENSG00000247735.2	ENSG00000247735	CTD-2574D22.2	NA	lncRNA	74.0998	3.26505	0.332854	9.80924	1.02735e-22	7.4798e-22
ENSG00000213638.6	ENSG00000213638	ADAT3	adenosine deaminase tRNA specific 3	protein_coding	90.0385	3.26422	0.291165	11.2109	3.60559e-29	3.36266e-28
ENSG00000267666.2	ENSG00000267666	AC004156.3	NA	lncRNA	9.04345	3.26415	0.891941	3.65961	0.000252601	0.000586841
ENSG00000250995.1	ENSG00000250995	TMEM30BP1	NA	processed_pseudogene	5.96392	3.26313	1.069	3.0525	0.00226942	0.00460627
ENSG00000166866.13	ENSG00000166866	MYO1A	myosin IA	protein_coding	6.15646	3.2614	1.12309	2.90394	0.00368493	0.0072305
ENSG00000268670.1	ENSG00000268670	CTD-2622I13.3	NA	lncRNA	17.986	3.26106	0.630098	5.17548	2.27323e-07	7.09775e-07
ENSG00000271500.1	ENSG00000271500	RP11-288K12.1	NA	processed_pseudogene	10.5872	3.25982	0.831595	3.91996	8.8565e-05	0.000216639
ENSG00000184205.14	ENSG00000184205	TSPYL2	TSPY like 2	protein_coding	4517.49	3.25925	0.117936	27.6359	4.12794e-168	1.67496e-165
ENSG00000260796.1	ENSG00000260796	RP11-1348G14.5	NA	lncRNA	11.9635	3.25291	0.764592	4.25443	2.0958e-05	5.47535e-05
ENSG00000234199.3	ENSG00000234199	LINC01191	long intergenic non-protein coding RNA 1191	lncRNA	11.9521	3.25179	0.755688	4.30309	1.68431e-05	4.44516e-05
ENSG00000278983.1	ENSG00000278983	RP11-426J5.3	NA	TEC	7.49281	3.25163	0.933958	3.48156	0.000498505	0.00111414
ENSG00000124882.4	ENSG00000124882	EREG	epiregulin	protein_coding	95.1526	3.25069	0.310171	10.4803	1.06385e-25	8.75623e-25
ENSG00000271428.1	ENSG00000271428	MPHOSPH6P1	NA	processed_pseudogene	2.95042	3.24931	1.49835	2.16859	0.0301135	0.0497971
ENSG00000272382.1	ENSG00000272382	CTD-2035E11.4	NA	lncRNA	46.1473	3.24862	0.389953	8.3308	8.02947e-17	4.42867e-16
ENSG00000170454.6	ENSG00000170454	KRT75	keratin 75	protein_coding	7.36408	3.2464	0.960767	3.37897	0.000727578	0.00158754
ENSG00000259784.1	ENSG00000259784	RP11-20I23.3	NA	protein_coding	336.823	3.24585	0.630217	5.15037	2.59968e-07	8.06885e-07
ENSG00000227053.1	ENSG00000227053	MUC12-AS1	uncharacterized LOC102724094	lncRNA	38.5871	3.24571	0.422251	7.68669	1.50993e-14	7.42831e-14
ENSG00000285570.1	ENSG00000285570	RP11-66D17.14	NA	lncRNA	4.42055	3.24536	1.21539	2.67023	0.00758001	0.014127
ENSG00000147883.12	ENSG00000147883	CDKN2B	cyclin dependent kinase inhibitor 2B	protein_coding	4054.58	3.24386	0.0917372	35.3604	6.94901e-274	2.09906e-270
ENSG00000253878.5	ENSG00000253878	RP11-347C18.3	NA	lncRNA	10.5138	3.24306	0.920127	3.52458	0.000424161	0.000957028
ENSG00000228013.1	ENSG00000228013	IL6R-AS1	IL6R antisense RNA 1	lncRNA	7.41476	3.24223	1.01067	3.208	0.00133663	0.0028112
ENSG00000240695.1	ENSG00000240695	RP11-102M11.1	NA	processed_pseudogene	11.9571	3.24217	0.744776	4.35321	1.34159e-05	3.57783e-05
ENSG00000172717.16	ENSG00000172717	FAM71D	family with sequence similarity 71 member D	protein_coding	59.0234	3.23991	0.354175	9.14777	5.81205e-20	3.74245e-19
ENSG00000114268.12	ENSG00000114268	PFKFB4	6-phosphofructo-2-kinase/fructose-2,6-biphosphatase 4	protein_coding	901.566	3.23748	0.131472	24.6248	6.86101e-134	1.26887e-131
ENSG00000126759.14	ENSG00000126759	CFP	complement factor properdin	protein_coding	56.3772	3.23459	0.402519	8.03588	9.29125e-16	4.87065e-15
ENSG00000179046.9	ENSG00000179046	TRIML2	tripartite motif family like 2	protein_coding	11.7443	3.22963	0.747022	4.32333	1.53691e-05	4.07197e-05
ENSG00000255296.1	ENSG00000255296	RP11-757C15.4	NA	processed_pseudogene	4.45139	3.22772	1.22284	2.63952	0.00830234	0.0153501
ENSG00000242791.2	ENSG00000242791	RP11-651P23.5	NA	lncRNA	8.81106	3.22694	0.907104	3.55741	0.000374534	0.000850704
ENSG00000213221.5	ENSG00000213221	DNLZ	DNL-type zinc finger	protein_coding	473.891	3.22455	0.207638	15.5297	2.1848e-54	4.99126e-53
ENSG00000105523.4	ENSG00000105523	FAM83E	family with sequence similarity 83 member E	protein_coding	13.027	3.21721	0.750669	4.28579	1.82089e-05	4.7889e-05
ENSG00000285867.1	ENSG00000285867	RP11-49N14.10	NA	lncRNA	26.276	3.21641	0.497506	6.46506	1.01257e-10	4.01162e-10
ENSG00000185522.9	ENSG00000185522	LMNTD2	lamin tail domain containing 2	protein_coding	62.6383	3.21392	0.3415	9.41118	4.90599e-21	3.29971e-20
ENSG00000104267.10	ENSG00000104267	CA2	carbonic anhydrase 2	protein_coding	1002.17	3.21349	0.125031	25.7015	1.12559e-145	2.6154e-143
ENSG00000167034.10	ENSG00000167034	NKX3-1	NK3 homeobox 1	protein_coding	673.85	3.20873	0.136826	23.4511	1.28674e-121	1.71478e-119
ENSG00000283045.1	ENSG00000283045	RP11-764D10.2	NA	lncRNA	5.77393	3.2078	1.08354	2.96049	0.00307149	0.00610615
ENSG00000232934.8	ENSG00000232934	RP11-324O2.3	NA	lncRNA	26.1501	3.20553	0.510981	6.27329	3.53509e-10	1.35074e-09
ENSG00000288071.1	ENSG00000288071	RP11-296E7.3	NA	lncRNA	5.82908	3.20301	1.08037	2.96474	0.00302942	0.00602869
ENSG00000233998.1	ENSG00000233998	SETP5	NA	processed_pseudogene	5.84441	3.20229	1.05829	3.02592	0.00247878	0.00500134
ENSG00000237788.1	ENSG00000237788	RP5-1041C10.3	NA	processed_pseudogene	7.2066	3.20226	1.0524	3.04282	0.00234372	0.00474575
ENSG00000149527.18	ENSG00000149527	PLCH2	phospholipase C eta 2	protein_coding	4.30983	3.19503	1.29794	2.46162	0.0138311	0.0245294
ENSG00000137825.11	ENSG00000137825	ITPKA	inositol-trisphosphate 3-kinase A	protein_coding	107.299	3.19382	0.297372	10.7402	6.59311e-27	5.70284e-26
ENSG00000143369.15	ENSG00000143369	ECM1	extracellular matrix protein 1	protein_coding	331.777	3.19314	0.169967	18.7868	9.68807e-79	4.30359e-77
ENSG00000171847.11	ENSG00000171847	FAM90A1	family with sequence similarity 90 member A1	protein_coding	8.65279	3.19179	0.899865	3.54696	0.000389701	0.000883456
ENSG00000262265.2	ENSG00000262265	RP5-867C24.4	NA	lncRNA	4.37912	3.19178	1.30383	2.44801	0.0143649	0.0253851
ENSG00000251402.3	ENSG00000251402	FAM90A25P	NA	unprocessed_pseudogene	4.29364	3.1914	1.35201	2.3605	0.0182505	0.031663
ENSG00000274364.1	ENSG00000274364	RP3-324O17.7	NA	lncRNA	4.23833	3.19082	1.28969	2.4741	0.0133572	0.0237634
ENSG00000237343.1	ENSG00000237343	RP11-763B22.4	NA	lncRNA	4.26297	3.1904	1.23161	2.59043	0.00958557	0.0175366
ENSG00000254815.6	ENSG00000254815	LMNTD2-AS1	uncharacterized LOC692247	lncRNA	48.9116	3.18921	0.375677	8.48923	2.08017e-17	1.18482e-16
ENSG00000160716.6	ENSG00000160716	CHRNB2	cholinergic receptor nicotinic beta 2 subunit	protein_coding	8.50491	3.18863	0.898104	3.5504	0.00038465	0.000872515
ENSG00000283265.1	ENSG00000283265	RP11-95M15.3	NA	lncRNA	4.34296	3.18808	1.28618	2.47872	0.0131856	0.0234874
ENSG00000274066.1	ENSG00000274066	MIR6514	microRNA 6514	miRNA	8.62914	3.18652	0.87132	3.65711	0.000255071	0.000591972
ENSG00000204323.5	ENSG00000204323	SMIM5	small integral membrane protein 5	protein_coding	11.4141	3.18464	0.750205	4.24503	2.18568e-05	5.70194e-05
ENSG00000140511.12	ENSG00000140511	HAPLN3	hyaluronan and proteoglycan link protein 3	protein_coding	25.6177	3.18416	0.525719	6.05677	1.38882e-09	5.09666e-09
ENSG00000286273.1	ENSG00000286273	RP11-25K24.3	NA	lncRNA	9.84767	3.18294	0.861465	3.6948	0.000220058	0.000514402
ENSG00000272211.1	ENSG00000272211	RP11-347P5.1	NA	lncRNA	5.75341	3.18292	1.04288	3.05204	0.0022729	0.00461199
ENSG00000023892.11	ENSG00000023892	DEF6	DEF6 guanine nucleotide exchange factor	protein_coding	7.02326	3.17828	1.00763	3.15421	0.00160936	0.00334572
ENSG00000206172.8	ENSG00000206172	HBA1	hemoglobin subunit alpha 1	protein_coding	12.8447	3.17752	0.712823	4.45765	8.28631e-06	2.25588e-05
ENSG00000239959.1	ENSG00000239959	ENPP7P2	NA	unprocessed_pseudogene	4.23625	3.17731	1.23394	2.57492	0.0100264	0.018267
ENSG00000271204.1	ENSG00000271204	RP11-138A9.1	NA	lncRNA	22.6291	3.17574	0.552028	5.75286	8.77448e-09	3.05003e-08
ENSG00000202444.1	ENSG00000202444	RNU5E-6P	NA	snRNA	15.6339	3.17495	0.695302	4.56629	4.96422e-06	1.37923e-05
ENSG00000163885.12	ENSG00000163885	CFAP100	cilia and flagella associated protein 100	protein_coding	4.20918	3.17477	1.24714	2.54564	0.0109079	0.0197458
ENSG00000240882.1	ENSG00000240882	RP11-174O3.1	NA	processed_pseudogene	7.06665	3.17427	0.995388	3.18898	0.00142778	0.00299065
ENSG00000165972.13	ENSG00000165972	CCDC38	coiled-coil domain containing 38	protein_coding	12.677	3.17334	0.761432	4.1676	3.07828e-05	7.9046e-05
ENSG00000140961.14	ENSG00000140961	OSGIN1	oxidative stress induced growth inhibitor 1	protein_coding	1695.78	3.17029	0.222885	14.2239	6.51589e-46	1.14137e-44
ENSG00000287548.1	ENSG00000287548	RP11-15D14.4	NA	lncRNA	7.12421	3.17011	0.951242	3.3326	0.000860379	0.00185577
ENSG00000246022.3	ENSG00000246022	ALDH1L1-AS2	ALDH1L1 antisense RNA 2	lncRNA	4.18815	3.16891	1.26864	2.49787	0.0124943	0.0223614
ENSG00000272682.1	ENSG00000272682	AC004471.10	NA	lncRNA	8.43142	3.16828	0.918013	3.45123	0.00055803	0.00123832
ENSG00000286242.1	ENSG00000286242	RP11-10L12.8	NA	lncRNA	5.81577	3.16669	1.14868	2.7568	0.00583693	0.0110827
ENSG00000258534.1	ENSG00000258534	CTD-2134A5.4	NA	lncRNA	4.21641	3.1664	1.31063	2.41593	0.015695	0.0275582
ENSG00000188660.4	ENSG00000188660	LINC00319	long intergenic non-protein coding RNA 319	lncRNA	5.57552	3.16279	1.13109	2.79624	0.00517017	0.0099025
ENSG00000259826.1	ENSG00000259826	RP11-467D6.1	NA	lncRNA	39.9741	3.16081	0.476858	6.62841	3.39323e-11	1.38138e-10
ENSG00000272899.4	ENSG00000272899	ATP6V1FNB	ATP6V1F neighbor	protein_coding	38.0506	3.1605	0.418425	7.55332	4.24303e-14	2.03549e-13
ENSG00000187688.15	ENSG00000187688	TRPV2	transient receptor potential cation channel subfamily V member 2	protein_coding	5.64826	3.15902	1.07348	2.94278	0.00325278	0.00644299
ENSG00000143816.8	ENSG00000143816	WNT9A	Wnt family member 9A	protein_coding	204.702	3.15356	0.202653	15.5614	1.33152e-54	3.08143e-53
ENSG00000233613.5	ENSG00000233613	DCUN1D2-AS	NA	lncRNA	8.33353	3.15231	0.897117	3.51383	0.000441703	0.000994546
ENSG00000278637.2	ENSG00000278637	H4C1	histone cluster 1 H4 family member a	protein_coding	5.53346	3.15198	1.10887	2.84251	0.00447593	0.00866439
ENSG00000287576.1	ENSG00000287576	RP11-661A12.15	NA	lncRNA	53.5553	3.15133	0.390549	8.06896	7.09018e-16	3.74206e-15
ENSG00000241112.1	ENSG00000241112	RPL29P14	NA	processed_pseudogene	27.9656	3.14807	0.48515	6.48887	8.64806e-11	3.43672e-10
ENSG00000224969.1	ENSG00000224969	RP11-54O7.11	NA	lncRNA	21.0567	3.14805	0.557078	5.65101	1.59511e-08	5.44302e-08
ENSG00000254762.1	ENSG00000254762	RP11-867G23.2	NA	lncRNA	23.5698	3.14709	0.5739	5.4837	4.16519e-08	1.37387e-07
ENSG00000207973.1	ENSG00000207973	MIR589	microRNA 589	miRNA	14.0012	3.1449	0.677928	4.63898	3.50128e-06	9.86687e-06
ENSG00000128335.14	ENSG00000128335	APOL2	apolipoprotein L2	protein_coding	2311.03	3.14285	0.0978157	32.1303	1.6643e-226	1.9672e-223
ENSG00000250568.1	ENSG00000250568	RP11-333E13.2	NA	processed_pseudogene	4.22864	3.14192	1.24242	2.52887	0.0114431	0.0206226
ENSG00000106211.10	ENSG00000106211	HSPB1	heat shock protein family B (small) member 1	protein_coding	8411.28	3.14179	0.206593	15.2076	3.14685e-52	6.72036e-51
ENSG00000229582.3	ENSG00000229582	RP11-423C15.3	NA	lncRNA	7.08143	3.14001	1.01569	3.0915	0.00199146	0.00408386
ENSG00000264672.6	ENSG00000264672	SEPTIN4-AS1	SEPT4 antisense RNA 1	lncRNA	18.1379	3.13972	0.619487	5.06826	4.01478e-07	1.22677e-06
ENSG00000054967.13	ENSG00000054967	RELT	RELT TNF receptor	protein_coding	1409.43	3.13835	0.1524	20.5929	3.17847e-94	2.1711e-92
ENSG00000233559.2	ENSG00000233559	LINC00513	NA	lncRNA	101.714	3.13604	0.27283	11.4945	1.40568e-30	1.38109e-29
ENSG00000227953.7	ENSG00000227953	LINC01341	NA	lncRNA	15.2031	3.13517	0.664792	4.71602	2.40502e-06	6.8817e-06
ENSG00000230702.1	ENSG00000230702	RPL31P30	NA	processed_pseudogene	8.22936	3.13485	0.961831	3.25926	0.00111705	0.00237733
ENSG00000287851.1	ENSG00000287851	RP11-157K17.6	NA	lncRNA	5.45742	3.13166	1.22761	2.55103	0.0107405	0.0194712
ENSG00000241458.1	ENSG00000241458	RPL7P19	NA	processed_pseudogene	10.8883	3.1238	0.798293	3.9131	9.11204e-05	0.00022269
ENSG00000126903.16	ENSG00000126903	SLC10A3	solute carrier family 10 member 3	protein_coding	2454.32	3.1234	0.176885	17.6578	8.86188e-70	3.13697e-68
ENSG00000242190.1	ENSG00000242190	RP11-142L1.1	NA	lncRNA	6.80273	3.1228	0.976642	3.19749	0.0013863	0.0029096
ENSG00000257802.1	ENSG00000257802	MRS2P2	NA	processed_pseudogene	6.92696	3.12164	0.981895	3.1792	0.00147682	0.00308528
ENSG00000259802.1	ENSG00000259802	CTD-2256P15.2	NA	lncRNA	291.941	3.12033	0.207699	15.0233	5.16341e-51	1.074e-49
ENSG00000233611.3	ENSG00000233611	AC079135.1	NA	lncRNA	10.802	3.12015	0.851983	3.66222	0.000250039	0.000581037
ENSG00000227560.1	ENSG00000227560	RPS15AP30	NA	processed_pseudogene	4.03988	3.11631	1.34485	2.31722	0.0204918	0.0351099
ENSG00000261670.1	ENSG00000261670	RP11-1C8.5	NA	lncRNA	4.0423	3.1159	1.30713	2.38378	0.017136	0.0298647
ENSG00000119535.18	ENSG00000119535	CSF3R	colony stimulating factor 3 receptor	protein_coding	4.06453	3.11514	1.25817	2.47592	0.0132892	0.0236517
ENSG00000132510.11	ENSG00000132510	KDM6B	lysine demethylase 6B	protein_coding	1875.36	3.11512	0.129594	24.0375	1.12865e-127	1.85961e-125
ENSG00000254867.1	ENSG00000254867	RP11-1167A19.6	NA	processed_pseudogene	4.16895	3.11319	1.27357	2.44445	0.0145071	0.0256098
ENSG00000273450.1	ENSG00000273450	RP11-76P2.4	NA	lncRNA	12.1624	3.11158	0.753949	4.12704	3.67458e-05	9.35453e-05
ENSG00000177710.6	ENSG00000177710	SLC35G5	solute carrier family 35 member G5	protein_coding	4.03903	3.10841	1.28472	2.41952	0.0155409	0.0273124
ENSG00000175592.9	ENSG00000175592	FOSL1	FOS like 1, AP-1 transcription factor subunit	protein_coding	3534.94	3.10492	0.149096	20.825	2.56818e-96	1.80409e-94
ENSG00000161036.13	ENSG00000161036	LRWD1	leucine rich repeats and WD repeat domain containing 1	protein_coding	1458.91	3.10145	0.158261	19.5971	1.63701e-85	8.77784e-84
ENSG00000171401.15	ENSG00000171401	KRT13	keratin 13	protein_coding	48.6259	3.10115	0.395445	7.84219	4.42761e-15	2.23901e-14
ENSG00000226756.1	ENSG00000226756	AC007365.3	NA	lncRNA	9.49848	3.10077	0.825613	3.75572	0.000172847	0.000409001
ENSG00000255647.3	ENSG00000255647	CTD-2373J6.2	uncharacterized LOC731157	lncRNA	14.9553	3.10063	0.642522	4.82572	1.395e-06	4.07834e-06
ENSG00000128284.19	ENSG00000128284	APOL3	apolipoprotein L3	protein_coding	20.3963	3.0949	0.562374	5.50328	3.72791e-08	1.23413e-07
ENSG00000138347.16	ENSG00000138347	MYPN	myopalladin	protein_coding	388.535	3.09426	0.191276	16.177	7.33252e-59	1.92415e-57
ENSG00000260352.1	ENSG00000260352	CTD-2288F12.1	NA	lncRNA	9.34347	3.09306	0.910123	3.39851	0.000677539	0.00148473
ENSG00000237115.2	ENSG00000237115	RP1-131F15.2	NA	processed_pseudogene	20.0047	3.09251	0.66717	4.63526	3.56481e-06	1.00386e-05
ENSG00000279744.1	ENSG00000279744	RP13-20L14.10	NA	TEC	24.2551	3.09181	0.520612	5.9388	2.87122e-09	1.03005e-08
ENSG00000162572.21	ENSG00000162572	SCNN1D	sodium channel epithelial 1 delta subunit	protein_coding	155.647	3.09175	0.320041	9.66048	4.43779e-22	3.14838e-21
ENSG00000183186.8	ENSG00000183186	C2CD4C	C2 calcium dependent domain containing 4C	protein_coding	5.32571	3.09114	1.10275	2.8031	0.00506135	0.00971188
ENSG00000266473.1	ENSG00000266473	HELZ-AS1	NA	lncRNA	4.08967	3.08925	1.24116	2.48901	0.0128099	0.0228706
ENSG00000212724.3	ENSG00000212724	KRTAP2-3	keratin associated protein 2-3	protein_coding	4.02621	3.08701	1.38098	2.23537	0.0253928	0.0427078
ENSG00000174326.14	ENSG00000174326	SLC16A11	solute carrier family 16 member 11	protein_coding	3.98886	3.08612	1.26074	2.44787	0.0143704	0.0253931
ENSG00000134548.11	ENSG00000134548	SPX	spexin hormone	protein_coding	68.688	3.08533	0.341049	9.04659	1.47503e-19	9.32993e-19
ENSG00000167968.13	ENSG00000167968	DNASE1L2	deoxyribonuclease 1 like 2	protein_coding	29.3904	3.08509	0.535655	5.75948	8.43752e-09	2.93741e-08
ENSG00000277368.1	ENSG00000277368	RP11-380N8.7	NA	lncRNA	11.9185	3.08403	0.796059	3.87412	0.000107011	0.00025968
ENSG00000228000.1	ENSG00000228000	RPL7AP65	NA	processed_pseudogene	5.32363	3.08217	1.10962	2.77768	0.00547479	0.0104396
ENSG00000227383.1	ENSG00000227383	RPL35AP2	NA	processed_pseudogene	4.08398	3.08182	1.24708	2.47123	0.0134648	0.0239393
ENSG00000256928.1	ENSG00000256928	RP11-809N8.2	NA	lncRNA	713.588	3.07893	0.204435	15.0606	2.9391e-51	6.1653e-50
ENSG00000255224.1	ENSG00000255224	CTD-3065J16.9	NA	lncRNA	265.332	3.07875	0.223094	13.8002	2.54065e-43	4.00639e-42
ENSG00000285763.1	ENSG00000285763	RP11-421M1.9	NA	lncRNA	33.4676	3.07872	0.451363	6.82094	9.04494e-12	3.80997e-11
ENSG00000237232.9	ENSG00000237232	ZNF295-AS1	ZNF295 antisense RNA 1	lncRNA	33.5581	3.07809	0.443942	6.93354	4.1045e-12	1.76726e-11
ENSG00000173846.13	ENSG00000173846	PLK3	polo like kinase 3	protein_coding	1347.54	3.07716	0.128971	23.8593	8.10681e-126	1.23124e-123
ENSG00000268879.1	ENSG00000268879	IGFL1P1	NA	unprocessed_pseudogene	11.8567	3.07429	0.771117	3.9868	6.69699e-05	0.00016583
ENSG00000272103.2	ENSG00000272103	CTD-2653M23.3	NA	lncRNA	97.938	3.07219	0.313336	9.80477	1.07395e-22	7.81695e-22
ENSG00000249055.1	ENSG00000249055	TBCAP3	NA	transcribed_processed_pseudogene	13.3345	3.07002	0.721275	4.25638	2.0776e-05	5.43042e-05
ENSG00000275221.2	ENSG00000275221	H2AC15	histone cluster 1 H2A family member k	protein_coding	19.5833	3.06959	0.711425	4.31472	1.59809e-05	4.22911e-05
ENSG00000247993.2	ENSG00000247993	FOXD1-AS1	NA	lncRNA	34.2353	3.06685	0.486758	6.30057	2.9655e-10	1.14047e-09
ENSG00000266554.2	ENSG00000266554	LINC01443	long intergenic non-protein coding RNA 1443	lncRNA	5.34963	3.06663	1.06708	2.87385	0.00405496	0.00790464
ENSG00000284518.1	ENSG00000284518	MIR4658	microRNA 4658	miRNA	109.793	3.0629	0.266695	11.4847	1.57562e-30	1.54526e-29
ENSG00000257052.1	ENSG00000257052	RP11-881M11.2	NA	lncRNA	13.1954	3.06179	0.716944	4.27061	1.94937e-05	5.10751e-05
ENSG00000188038.8	ENSG00000188038	NRN1L	neuritin 1 like	protein_coding	11.912	3.06156	0.736811	4.15515	3.25069e-05	8.32375e-05
ENSG00000225938.1	ENSG00000225938	RP4-575N6.4	NA	lncRNA	3.99986	3.05437	1.26883	2.40723	0.0160743	0.0281623
ENSG00000238199.1	ENSG00000238199	UBE2V2P3	NA	processed_pseudogene	5.31844	3.05295	1.14925	2.65648	0.00789601	0.0146717
ENSG00000286741.1	ENSG00000286741	CTD-2004A9.2	NA	lncRNA	13.264	3.05196	0.735664	4.14857	3.34556e-05	8.5562e-05
ENSG00000204839.9	ENSG00000204839	MROH6	maestro heat like repeat family member 6	protein_coding	389.008	3.0491	0.246563	12.3664	3.972e-35	4.62255e-34
ENSG00000157111.13	ENSG00000157111	TMEM171	transmembrane protein 171	protein_coding	5.19967	3.04885	1.11995	2.7223	0.00648294	0.0122062
ENSG00000148339.13	ENSG00000148339	SLC25A25	solute carrier family 25 member 25	protein_coding	4160.41	3.04841	0.116807	26.0979	3.85336e-150	9.69976e-148
ENSG00000077150.20	ENSG00000077150	NFKB2	nuclear factor kappa B subunit 2	protein_coding	2826.93	3.04784	0.144728	21.059	1.89148e-98	1.37491e-96
ENSG00000143199.18	ENSG00000143199	ADCY10	adenylate cyclase 10	protein_coding	19.82	3.04739	0.586167	5.19884	2.00533e-07	6.28655e-07
ENSG00000257058.1	ENSG00000257058	RP11-864I4.4	NA	lncRNA	3.89195	3.04371	1.26207	2.41167	0.0158797	0.0278555
ENSG00000251577.5	ENSG00000251577	RP11-297P16.3	NA	lncRNA	24.9193	3.04335	0.497957	6.11168	9.8585e-10	3.64992e-09
ENSG00000279613.1	ENSG00000279613	RP13-638C3.5	NA	TEC	5.20689	3.04167	1.11985	2.71615	0.00660457	0.0124163
ENSG00000287089.1	ENSG00000287089	RP3-468B3.6	NA	lncRNA	7.69256	3.04114	1.0293	2.95458	0.00313094	0.00621569
ENSG00000229848.1	ENSG00000229848	RP13-766D20.2	NA	lncRNA	7.78424	3.04059	0.953563	3.18866	0.00142935	0.00299371
ENSG00000284247.1	ENSG00000284247	MIR2682	microRNA 2682	miRNA	7.75115	3.03974	0.921568	3.29845	0.000972214	0.00208427
ENSG00000250474.2	ENSG00000250474	WBP1LP2	NA	processed_pseudogene	93.813	3.03895	0.276485	10.9914	4.20525e-28	3.79435e-27
ENSG00000255521.2	ENSG00000255521	RP4-607I7.1	uncharacterized LOC100507144	lncRNA	44.4496	3.03793	0.38281	7.93587	2.09018e-15	1.07661e-14
ENSG00000264630.5	ENSG00000264630	PRKCA-AS1	NA	lncRNA	5.26445	3.03765	1.11663	2.72037	0.00652092	0.0122726
ENSG00000214456.8	ENSG00000214456	PLIN5	perilipin 5	protein_coding	7.67153	3.03762	1.0358	2.93262	0.00336115	0.00664216
ENSG00000197406.7	ENSG00000197406	DIO3	iodothyronine deiodinase 3	protein_coding	16.9853	3.03639	0.622985	4.87393	1.09398e-06	3.2264e-06
ENSG00000264829.1	ENSG00000264829	RP11-474I11.8	NA	lncRNA	5.25515	3.03541	1.1163	2.71918	0.00654439	0.0123108
ENSG00000288646.1	ENSG00000288646	RP3-341E18.3	NA	protein_coding	6.44946	3.03323	1.01272	2.99514	0.0027432	0.00549489
ENSG00000260259.1	ENSG00000260259	LINC02166	long intergenic non-protein coding RNA 2166	lncRNA	41.5825	3.03241	0.401864	7.54587	4.49281e-14	2.15189e-13
ENSG00000143318.13	ENSG00000143318	CASQ1	calsequestrin 1	protein_coding	9.10865	3.0309	0.816925	3.71013	0.000207155	0.000485408
ENSG00000260898.6	ENSG00000260898	ADPGK-AS1	ADPGK antisense RNA 1	lncRNA	40.0266	3.03088	0.455537	6.65344	2.86327e-11	1.17142e-10
ENSG00000272173.1	ENSG00000272173	U47924.31	NA	lncRNA	3591.35	3.02949	0.20708	14.6296	1.81933e-48	3.47822e-47
ENSG00000180869.4	ENSG00000180869	LINC01555	long intergenic non-protein coding RNA 1555	lncRNA	7.77408	3.02733	0.910112	3.32633	0.000879977	0.00189595
ENSG00000104901.7	ENSG00000104901	DKKL1	dickkopf like acrosomal protein 1	protein_coding	6.51872	3.02455	0.964114	3.13713	0.00170609	0.00353089
ENSG00000168811.7	ENSG00000168811	IL12A	interleukin 12A	protein_coding	194.423	3.02388	0.19639	15.3973	1.70528e-53	3.79066e-52
ENSG00000273521.1	ENSG00000273521	RP11-45A17.4	NA	lncRNA	7.75526	3.02174	0.883131	3.42162	0.000622499	0.00137153
ENSG00000223390.1	ENSG00000223390	RP11-91A18.4	NA	lncRNA	36.9277	3.0192	0.518079	5.82768	5.62033e-09	1.98151e-08
ENSG00000116701.15	ENSG00000116701	NCF2	neutrophil cytosolic factor 2	protein_coding	95.7654	3.01882	0.290503	10.3917	2.70449e-25	2.18368e-24
ENSG00000255153.1	ENSG00000255153	TOLLIP-AS1	TOLLIP antisense RNA 1 (head to head)	lncRNA	15.3429	3.01795	0.731927	4.1233	3.73487e-05	9.49825e-05
ENSG00000215819.3	ENSG00000215819	KRT18P12	NA	processed_pseudogene	23.4419	3.0165	0.557303	5.41267	6.20917e-08	2.02231e-07
ENSG00000254473.1	ENSG00000254473	RP11-522I20.3	uncharacterized LOC105376114	lncRNA	101.683	3.01598	0.261725	11.5234	1.0051e-30	9.92903e-30
ENSG00000285658.1	ENSG00000285658	CTD-2117H17.2	NA	lncRNA	5.03265	3.01433	1.22306	2.46457	0.0137177	0.0243569
ENSG00000201684.1	ENSG00000201684	RN7SKP239	NA	misc_RNA	3.91829	3.01187	1.25962	2.39109	0.0167983	0.0293213
ENSG00000250133.2	ENSG00000250133	HOXC-AS2	HOXC cluster antisense RNA 2	lncRNA	80.0746	3.01145	0.319585	9.42298	4.38477e-21	2.95792e-20
ENSG00000236814.1	ENSG00000236814	RP11-446E9.1	NA	processed_pseudogene	16.7831	3.01111	0.622932	4.83377	1.33974e-06	3.92353e-06
ENSG00000266933.2	ENSG00000266933	MADCAM1-AS1	NA	lncRNA	22.9444	3.01067	0.558081	5.39469	6.86438e-08	2.2301e-07
ENSG00000279602.1	ENSG00000279602	CTD-3014M21.1	NA	TEC	299.601	3.00823	0.21784	13.8094	2.23757e-43	3.5305e-42
ENSG00000231924.10	ENSG00000231924	PSG1	pregnancy specific beta-1-glycoprotein 1	protein_coding	3.88434	3.00666	1.25911	2.38794	0.0169433	0.0295496
ENSG00000100056.12	ENSG00000100056	ESS2	ess-2 splicing factor homolog	protein_coding	1154.07	3.00658	0.185399	16.2168	3.8375e-59	1.01288e-57
ENSG00000284200.1	ENSG00000284200	MIR6847	microRNA 6847	miRNA	10.1268	3.00606	0.834995	3.6001	0.000318095	0.000730198
ENSG00000287250.1	ENSG00000287250	RP11-51I5.3	NA	lncRNA	6.41599	3.00461	0.969496	3.09915	0.00194078	0.00398596
ENSG00000272247.1	ENSG00000272247	RP11-379F4.9	NA	lncRNA	6.28245	3.00402	1.07331	2.79883	0.00512889	0.00983107
ENSG00000186594.14	ENSG00000186594	MIR22HG	MIR22 host gene	lncRNA	1790.92	3.0039	0.124351	24.1567	6.35115e-129	1.07914e-126
ENSG00000274340.1	ENSG00000274340	RP11-435J9.2	NA	lncRNA	5.06813	3.00267	1.20742	2.48685	0.0128879	0.0229993
ENSG00000273391.1	ENSG00000273391	RP11-634H22.1	NA	lncRNA	71.7425	3.00258	0.31777	9.44889	3.42453e-21	2.32458e-20
ENSG00000279273.1	ENSG00000279273	CTD-2526A2.4	NA	TEC	6.32223	3.00254	1.03989	2.88736	0.00388489	0.00759489
ENSG00000218052.5	ENSG00000218052	ADAMTS7P4	NA	transcribed_unprocessed_pseudogene	6.42444	3.00198	1.01476	2.95831	0.00309331	0.00614502
ENSG00000267138.1	ENSG00000267138	AC005954.3	NA	lncRNA	7.59149	3.00167	0.922793	3.25281	0.0011427	0.00242812
ENSG00000270813.2	ENSG00000270813	NANOGNBP3	NA	processed_pseudogene	12.695	2.99972	0.69787	4.2984	1.72036e-05	4.53502e-05
ENSG00000259630.2	ENSG00000259630	FABP5P9	NA	transcribed_processed_pseudogene	23.0716	2.99958	0.557949	5.37609	7.61206e-08	2.46506e-07
ENSG00000164736.6	ENSG00000164736	SOX17	SRY-box 17	protein_coding	197.211	2.99949	0.213408	14.0552	7.15418e-45	1.20132e-43
ENSG00000287809.1	ENSG00000287809	CTB-31N19.7	NA	lncRNA	100.419	2.99302	0.275769	10.8534	1.92158e-27	1.69721e-26
ENSG00000279373.1	ENSG00000279373	RP11-650L12.4	NA	TEC	15.3174	2.99152	0.662847	4.51314	6.38748e-06	1.75848e-05
ENSG00000261441.1	ENSG00000261441	POLG-DT	NA	lncRNA	10.0541	2.9912	0.846732	3.53264	0.000411425	0.000929604
ENSG00000285737.1	ENSG00000285737	LINC02680	NA	lncRNA	6.34601	2.99074	0.979203	3.05426	0.00225617	0.00458076
ENSG00000264384.2	ENSG00000264384	RN7SL431P	NA	misc_RNA	5.01537	2.9903	1.13155	2.64265	0.00822611	0.0152288
ENSG00000129194.8	ENSG00000129194	SOX15	SRY-box 15	protein_coding	83.3068	2.98418	0.281343	10.6069	2.76772e-26	2.32663e-25
ENSG00000261559.1	ENSG00000261559	FSCN1P1	NA	processed_pseudogene	7.59319	2.98309	0.879213	3.3929	0.000691556	0.00151325
ENSG00000110925.7	ENSG00000110925	CSRNP2	cysteine and serine rich nuclear protein 2	protein_coding	2884.17	2.98005	0.109944	27.1052	8.55398e-162	2.94365e-159
ENSG00000234498.3	ENSG00000234498	RPL13AP20	ribosomal protein L13a pseudogene 20	processed_pseudogene	86.5725	2.9767	0.286528	10.3889	2.78675e-25	2.24742e-24
ENSG00000149609.6	ENSG00000149609	C20orf144	chromosome 20 open reading frame 144	protein_coding	41.553	2.97666	0.408473	7.28729	3.16247e-13	1.44885e-12
ENSG00000111678.11	ENSG00000111678	C12orf57	chromosome 12 open reading frame 57	protein_coding	5012.12	2.97542	0.197954	15.0309	4.60956e-51	9.60272e-50
ENSG00000275084.4	ENSG00000275084	SNORD91B	small nucleolar RNA, C/D box 91B	snoRNA	12.6361	2.97405	0.701147	4.2417	2.21834e-05	5.77827e-05
ENSG00000273387.1	ENSG00000273387	RP3-412A9.16	NA	lncRNA	96.2774	2.97178	0.269638	11.0214	3.01448e-28	2.73537e-27
ENSG00000250662.1	ENSG00000250662	HNRNPKP5	NA	processed_pseudogene	7.50341	2.97128	0.94341	3.14951	0.00163547	0.00339585
ENSG00000139438.6	ENSG00000139438	FAM222A	family with sequence similarity 222 member A	protein_coding	42.3394	2.97078	0.398846	7.44844	9.44518e-14	4.44943e-13
ENSG00000253408.6	ENSG00000253408	IKBKB-DT	uncharacterized LOC101929897	lncRNA	7.51149	2.96969	0.880228	3.37378	0.000741441	0.00161617
ENSG00000231784.8	ENSG00000231784	DBIL5P	diazepam binding inhibitor-like 5, pseudogene	transcribed_unitary_pseudogene	143.018	2.9694	0.226109	13.1326	2.14094e-39	2.92187e-38
ENSG00000257817.2	ENSG00000257817	RP4-601P9.2	NA	lncRNA	11.2438	2.96875	0.7309	4.06178	4.87003e-05	0.000122148
ENSG00000270240.2	ENSG00000270240	AC015849.2	NA	lncRNA	6.22804	2.96651	1.20523	2.46135	0.0138414	0.0245462
ENSG00000250508.1	ENSG00000250508	LINC02701	long intergenic non-protein coding RNA 2701	lncRNA	5.02879	2.96581	1.11387	2.66262	0.00775348	0.0144275
ENSG00000105732.13	ENSG00000105732	ZNF574	zinc finger protein 574	protein_coding	1167.77	2.96575	0.136086	21.7932	2.69236e-105	2.33849e-103
ENSG00000272275.1	ENSG00000272275	RP11-791G15.2	NA	lncRNA	3.70765	2.96536	1.29214	2.29493	0.0217374	0.0370759
ENSG00000274251.1	ENSG00000274251	CTC-1337H24.3	NA	lncRNA	10.0073	2.96306	0.805848	3.67695	0.000236044	0.00055035
ENSG00000233276.8	ENSG00000233276	GPX1	glutathione peroxidase 1	protein_coding	3140.6	2.96156	0.207346	14.2831	2.78793e-46	4.95701e-45
ENSG00000232564.3	ENSG00000232564	MRTFA-AS1	MRTFA antisense RNA 1	lncRNA	6.21758	2.96088	1.01895	2.9058	0.0036631	0.00719234
ENSG00000140297.13	ENSG00000140297	GCNT3	glucosaminyl (N-acetyl) transferase 3, mucin type	protein_coding	22.4425	2.95956	0.53944	5.48636	4.10307e-08	1.35371e-07
ENSG00000239280.1	ENSG00000239280	RP11-271C24.3	NA	processed_pseudogene	7.37082	2.95852	0.934479	3.16596	0.00154572	0.00322254
ENSG00000276662.1	ENSG00000276662	RP11-631M21.7	NA	unprocessed_pseudogene	6.22361	2.9585	1.01858	2.90455	0.00367786	0.00721871
ENSG00000276744.1	ENSG00000276744	CTD-2562G15.3	NA	lncRNA	11.0562	2.95799	0.796238	3.71496	0.000203236	0.000476801
ENSG00000274010.1	ENSG00000274010	ZFP91P1	NA	processed_pseudogene	6.21877	2.95786	0.969268	3.05165	0.00227591	0.00461772
ENSG00000258450.1	ENSG00000258450	RP11-649E7.7	NA	lncRNA	3.71487	2.95731	1.36428	2.16767	0.0301835	0.0498857
ENSG00000286095.2	ENSG00000286095	SPEGNB	SPEG neighbor	protein_coding	4.91986	2.95631	1.13185	2.61192	0.00900351	0.016524
ENSG00000141682.12	ENSG00000141682	PMAIP1	phorbol-12-myristate-13-acetate-induced protein 1	protein_coding	5987.82	2.95344	0.158502	18.6335	1.72026e-77	7.28458e-76
ENSG00000246662.6	ENSG00000246662	LINC00535	long intergenic non-protein coding RNA 535	lncRNA	3.7769	2.95199	1.32611	2.22606	0.0260104	0.0436736
ENSG00000197768.10	ENSG00000197768	STPG3	sperm-tail PG-rich repeat containing 3	protein_coding	18.4574	2.94973	0.60012	4.91524	8.86739e-07	2.63406e-06
ENSG00000069812.11	ENSG00000069812	HES2	hes family bHLH transcription factor 2	protein_coding	26.866	2.94866	0.528143	5.58307	2.36314e-08	7.95301e-08
ENSG00000265008.1	ENSG00000265008	RP11-53I6.3	NA	lncRNA	3.69142	2.9485	1.35649	2.17362	0.0297339	0.0492533
ENSG00000179698.14	ENSG00000179698	WDR97	WD repeat domain 97	protein_coding	14.6461	2.94845	0.69358	4.25106	2.12759e-05	5.55412e-05
ENSG00000213599.10	ENSG00000213599	SLX1A-SULT1A3	SLX1A-SULT1A3 readthrough (NMD candidate)	lncRNA	13.5175	2.94754	0.671163	4.39169	1.12471e-05	3.02348e-05
ENSG00000260280.5	ENSG00000260280	SLX1B-SULT1A4	SLX1B-SULT1A4 readthrough (NMD candidate)	lncRNA	3.65629	2.94735	1.28445	2.29465	0.0217535	0.037101
ENSG00000176170.14	ENSG00000176170	SPHK1	sphingosine kinase 1	protein_coding	5194.32	2.94514	0.199551	14.7588	2.69962e-49	5.30288e-48
ENSG00000280388.1	ENSG00000280388	RP11-229D13.3	NA	TEC	17.4907	2.94506	0.628355	4.68693	2.77329e-06	7.88977e-06
ENSG00000243137.8	ENSG00000243137	PSG4	pregnancy specific beta-1-glycoprotein 4	protein_coding	20.9408	2.94395	0.578635	5.08775	3.62346e-07	1.11207e-06
ENSG00000276272.1	ENSG00000276272	RP11-121C6.5	NA	lncRNA	7.2774	2.94218	0.941103	3.12631	0.00177014	0.00365593
ENSG00000186834.4	ENSG00000186834	HEXIM1	HEXIM P-TEFb complex subunit 1	protein_coding	10434.5	2.94183	0.0893452	32.9266	9.15777e-238	1.46449e-234
ENSG00000205413.8	ENSG00000205413	SAMD9	sterile alpha motif domain containing 9	protein_coding	1216.47	2.93852	0.151121	19.4448	3.22396e-84	1.66312e-82
ENSG00000281491.1	ENSG00000281491	DNAJB5-DT	DNAJB5 divergent transcript	lncRNA	7.41369	2.93737	0.939544	3.12638	0.00176971	0.00365532
ENSG00000188396.4	ENSG00000188396	DYNLT4	Tctex1 domain containing 4	protein_coding	132.688	2.937	0.234692	12.5143	6.2377e-36	7.48689e-35
ENSG00000260325.2	ENSG00000260325	HSPB9	heat shock protein family B (small) member 9	protein_coding	4.80302	2.93606	1.21694	2.41267	0.0158363	0.0277848
ENSG00000197747.9	ENSG00000197747	S100A10	S100 calcium binding protein A10	protein_coding	6698.2	2.93579	0.114427	25.6565	3.57653e-145	8.10263e-143
ENSG00000280152.1	ENSG00000280152	RP11-331F4.5	NA	TEC	26.9582	2.93475	0.485	6.05104	1.43912e-09	5.27347e-09
ENSG00000131019.11	ENSG00000131019	ULBP3	UL16 binding protein 3	protein_coding	871.812	2.93457	0.124023	23.6615	8.9786e-124	1.30531e-121
ENSG00000142959.5	ENSG00000142959	BEST4	bestrophin 4	protein_coding	26.9012	2.93411	0.50732	5.78355	7.31402e-09	2.55544e-08
ENSG00000186564.6	ENSG00000186564	FOXD2	forkhead box D2	protein_coding	58.9037	2.93279	0.338465	8.66496	4.51686e-18	2.65503e-17
ENSG00000133316.16	ENSG00000133316	WDR74	WD repeat domain 74	protein_coding	9642.93	2.92936	0.157987	18.5418	9.49619e-77	3.92943e-75
ENSG00000274204.1	ENSG00000274204	RP11-272L14.2	NA	lncRNA	6.10772	2.92726	1.04506	2.80105	0.0050937	0.0097705
ENSG00000286000.1	ENSG00000286000	RP11-192G13.1	NA	lncRNA	8.57916	2.92677	0.856027	3.41902	0.000628482	0.0013837
ENSG00000283842.1	ENSG00000283842	MIR4751	microRNA 4751	miRNA	116.973	2.92638	0.3519	8.31595	9.10174e-17	5.00283e-16
ENSG00000167281.19	ENSG00000167281	RBFOX3	RNA binding fox-1 homolog 3	protein_coding	16.1294	2.92622	0.701466	4.17157	3.02506e-05	7.77825e-05
ENSG00000276791.1	ENSG00000276791	CTD-2270P14.5	NA	lncRNA	82.2387	2.92534	0.339409	8.61892	6.75903e-18	3.93724e-17
ENSG00000110492.16	ENSG00000110492	MDK	midkine	protein_coding	316.439	2.92402	0.232312	12.5866	2.50313e-36	3.05432e-35
ENSG00000259426.6	ENSG00000259426	RP11-253M7.1	uncharacterized LOC145694	lncRNA	325.882	2.9214	0.174054	16.7844	3.17347e-63	9.36743e-62
ENSG00000239605.11	ENSG00000239605	STPG4	sperm-tail PG-rich repeat containing 4	protein_coding	6.1129	2.92109	1.01119	2.88877	0.00386749	0.00756637
ENSG00000237296.9	ENSG00000237296	SMG1P1	SMG1 pseudogene 1	transcribed_unprocessed_pseudogene	9.62287	2.91948	0.868884	3.36003	0.000779338	0.00169131
ENSG00000230415.1	ENSG00000230415	LINC01786	NA	lncRNA	14.2704	2.91862	0.801055	3.64347	0.00026899	0.00062231
ENSG00000275558.1	ENSG00000275558	RN7SKP175	NA	misc_RNA	7.28526	2.91197	0.912475	3.19129	0.00141639	0.00296863
ENSG00000005238.20	ENSG00000005238	FAM214B	family with sequence similarity 214 member B	protein_coding	820.267	2.91161	0.129757	22.4389	1.64218e-111	1.73713e-109
ENSG00000175130.7	ENSG00000175130	MARCKSL1	MARCKS like 1	protein_coding	9219.67	2.9106	0.0869206	33.4857	7.77735e-246	1.40957e-242
ENSG00000243304.3	ENSG00000243304	CTC-428G20.1	NA	processed_pseudogene	12.0384	2.91048	0.732825	3.97159	7.13937e-05	0.000176286
ENSG00000260306.1	ENSG00000260306	RP11-645C24.5	NA	lncRNA	18.0796	2.9086	0.572207	5.08312	3.7129e-07	1.1385e-06
ENSG00000236383.8	ENSG00000236383	CCDC200	coiled-coil domain containing 200	protein_coding	131.668	2.90807	0.2392	12.1575	5.23183e-34	5.84357e-33
ENSG00000260727.2	ENSG00000260727	SLC7A5P1	NA	transcribed_unprocessed_pseudogene	24.051	2.90739	0.52008	5.59028	2.26708e-08	7.64484e-08
ENSG00000239617.1	ENSG00000239617	RPL32P27	NA	processed_pseudogene	33.5658	2.90652	0.462022	6.29088	3.15672e-10	1.2111e-09
ENSG00000069482.7	ENSG00000069482	GAL	galanin and GMAP prepropeptide	protein_coding	4904.82	2.90636	0.187578	15.4941	3.8029e-54	8.61546e-53
ENSG00000272690.6	ENSG00000272690	LINC02018	long intergenic non-protein coding RNA 2018	lncRNA	43.0911	2.90394	0.408578	7.10744	1.18219e-12	5.24717e-12
ENSG00000058085.15	ENSG00000058085	LAMC2	laminin subunit gamma 2	protein_coding	81.9344	2.90376	0.297406	9.76361	1.61316e-22	1.16451e-21
ENSG00000261471.1	ENSG00000261471	RP11-61F12.1	NA	lncRNA	8.39334	2.89883	0.866011	3.34733	0.000815927	0.00176663
ENSG00000144655.15	ENSG00000144655	CSRNP1	cysteine and serine rich nuclear protein 1	protein_coding	1463.71	2.89418	0.125874	22.9927	5.51718e-117	6.66622e-115
ENSG00000274695.1	ENSG00000274695	RP11-21K12.3	NA	lncRNA	4.81776	2.89268	1.10207	2.62478	0.00867055	0.015956
ENSG00000203325.3	ENSG00000203325	RP11-277A4.4	NA	lncRNA	3.53954	2.88763	1.31616	2.19397	0.0282372	0.0470268
ENSG00000229587.2	ENSG00000229587	RP11-197P3.5	NA	lncRNA	16.514	2.88744	0.653515	4.41833	9.94686e-06	2.68616e-05
ENSG00000274184.1	ENSG00000274184	RP11-158H5.8	NA	lncRNA	10.7705	2.88618	0.776681	3.71605	0.000202363	0.000474913
ENSG00000234065.2	ENSG00000234065	MTND4P26	NA	processed_pseudogene	7.20512	2.88594	0.958374	3.01129	0.00260144	0.00523097
ENSG00000265451.1	ENSG00000265451	CLASP1-AS1	NA	lncRNA	21.3309	2.88397	0.53981	5.34256	9.16411e-08	2.94835e-07
ENSG00000286230.1	ENSG00000286230	CTD-2587H24.15	NA	lncRNA	8.22373	2.88389	0.881352	3.27212	0.00106744	0.00227782
ENSG00000278000.1	ENSG00000278000	AC139100.4	NA	lncRNA	146.303	2.88333	0.289018	9.97629	1.93578e-23	1.45577e-22
ENSG00000276505.1	ENSG00000276505	CMB9-94B1.2	NA	lncRNA	7.06409	2.88324	0.957285	3.01189	0.00259624	0.00522089
ENSG00000245059.2	ENSG00000245059	RP11-303E16.7	NA	lncRNA	10.687	2.88239	0.786023	3.66706	0.000245355	0.000570787
ENSG00000236670.1	ENSG00000236670	KRT18P5	NA	processed_pseudogene	19.0919	2.87695	0.645883	4.45429	8.41712e-06	2.29057e-05
ENSG00000162006.9	ENSG00000162006	MSLNL	NA	protein_coding	15.3014	2.87662	0.650384	4.42296	9.73572e-06	2.63175e-05
ENSG00000273056.1	ENSG00000273056	RP11-77E14.2	NA	lncRNA	18.746	2.87624	0.592779	4.85213	1.2214e-06	3.59012e-06
ENSG00000104936.20	ENSG00000104936	DMPK	DM1 protein kinase	protein_coding	1426.98	2.87618	0.144017	19.9711	9.82135e-89	5.80442e-87
ENSG00000204604.13	ENSG00000204604	ZNF468	zinc finger protein 468	protein_coding	1141.53	2.87548	0.157536	18.2528	1.96542e-74	7.8117e-73
ENSG00000262904.1	ENSG00000262904	TMPOP2	NA	processed_pseudogene	91.7445	2.87526	0.304747	9.43489	3.91421e-21	2.64508e-20
ENSG00000279993.1	ENSG00000279993	RP11-76C10.3	NA	TEC	8.36384	2.87489	0.881066	3.26297	0.0011025	0.00234821
ENSG00000274737.1	ENSG00000274737	RP5-1057I20.6	NA	lncRNA	4.76759	2.87424	1.12284	2.55979	0.0104735	0.0190228
ENSG00000145198.14	ENSG00000145198	VWA5B2	von Willebrand factor A domain containing 5B2	protein_coding	14.0796	2.87418	0.651275	4.41316	1.01872e-05	2.74996e-05
ENSG00000285091.1	ENSG00000285091	RP4-543J19.8	NA	lncRNA	16.6534	2.87384	0.63751	4.50792	6.54666e-06	1.80066e-05
ENSG00000257135.7	ENSG00000257135	ODC1-DT	NA	lncRNA	236.69	2.87065	0.18292	15.6935	1.67671e-55	3.9985e-54
ENSG00000212123.4	ENSG00000212123	PRR22	proline rich 22	protein_coding	62.3719	2.86914	0.33491	8.56691	1.06295e-17	6.14317e-17
ENSG00000117425.14	ENSG00000117425	PTCH2	patched 2	protein_coding	48.2303	2.86718	0.362454	7.91047	2.56425e-15	1.31507e-14
ENSG00000171649.12	ENSG00000171649	ZIK1	zinc finger protein interacting with K protein 1	protein_coding	6.01043	2.86666	1.08558	2.64067	0.00827434	0.0153091
ENSG00000286696.1	ENSG00000286696	CTD-2311M21.6	NA	lncRNA	4.83807	2.86458	1.21441	2.35882	0.018333	0.0317857
ENSG00000221241.1	ENSG00000221241	SNORD88A	small nucleolar RNA, C/D box 88A	snoRNA	15.1859	2.86391	0.634681	4.51237	6.41079e-06	1.76472e-05
ENSG00000270177.1	ENSG00000270177	PPP2CA-DT	NA	lncRNA	19.7157	2.86298	0.59356	4.8234	1.41134e-06	4.123e-06
ENSG00000219027.2	ENSG00000219027	RPS3AP2	NA	processed_pseudogene	11.619	2.86184	0.782023	3.65954	0.000252671	0.000586953
ENSG00000143632.15	ENSG00000143632	ACTA1	actin alpha 1, skeletal muscle	protein_coding	8.2409	2.85921	0.887579	3.22136	0.00127583	0.00268935
ENSG00000280167.1	ENSG00000280167	RP11-867G2.4	NA	TEC	4.62935	2.85522	1.14509	2.49344	0.0126514	0.0226127
ENSG00000274845.1	ENSG00000274845	ENSG10010137341.1	NA	misc_RNA	66.9066	2.85454	0.322873	8.84108	9.4801e-19	5.75667e-18
ENSG00000248980.1	ENSG00000248980	SPCS3-AS1	NA	lncRNA	139.47	2.85452	0.351937	8.11089	5.02504e-16	2.67027e-15
ENSG00000125347.15	ENSG00000125347	IRF1	interferon regulatory factor 1	protein_coding	1081.25	2.85354	0.112018	25.4739	3.83814e-143	8.21603e-141
ENSG00000256940.2	ENSG00000256940	PPP1R14B-AS1	uncharacterized LOC105369340	lncRNA	479.789	2.8527	0.181464	15.7205	1.09418e-55	2.61852e-54
ENSG00000251287.8	ENSG00000251287	ALG1L2	ALG1 chitobiosyldiphosphodolichol beta-mannosyltransferase like 2	protein_coding	11.6276	2.85245	0.716782	3.97952	6.90553e-05	0.000170791
ENSG00000177548.13	ENSG00000177548	RABEP2	rabaptin, RAB GTPase binding effector protein 2	protein_coding	382.97	2.85043	0.220244	12.9421	2.60275e-38	3.41333e-37
ENSG00000090020.11	ENSG00000090020	SLC9A1	solute carrier family 9 member A1	protein_coding	1608.38	2.84732	0.129538	21.9805	4.42188e-107	4.07503e-105
ENSG00000260911.2	ENSG00000260911	RP11-196G11.2	NA	lncRNA	8.14628	2.8463	0.844566	3.37014	0.000751314	0.00163624
ENSG00000011132.12	ENSG00000011132	APBA3	amyloid beta precursor protein binding family A member 3	protein_coding	499.037	2.84527	0.196192	14.5025	1.16783e-47	2.1583e-46
ENSG00000284082.1	ENSG00000284082	MIR7109	microRNA 7109	miRNA	46.3254	2.84523	0.375612	7.57493	3.59322e-14	1.7317e-13
ENSG00000181029.9	ENSG00000181029	TRAPPC5	trafficking protein particle complex 5	protein_coding	313.435	2.84517	0.290331	9.79975	1.12863e-22	8.2018e-22
ENSG00000284976.1	ENSG00000284976	RP13-122B23.13	NA	protein_coding	1306.05	2.84514	0.445314	6.38908	1.66889e-10	6.51874e-10
ENSG00000229563.7	ENSG00000229563	LINC01204	long intergenic non-protein coding RNA 1204	lncRNA	4.57437	2.84482	1.15195	2.46957	0.0135275	0.0240403
ENSG00000146826.17	ENSG00000146826	TRAPPC14	microtubule associated protein 11	protein_coding	1216.11	2.84398	0.160446	17.7255	2.66475e-70	9.56986e-69
ENSG00000263627.1	ENSG00000263627	PPP4R1-AS1	PPP4R1 antisense RNA 1	lncRNA	4.69172	2.84347	1.12502	2.52748	0.0114884	0.0206932
ENSG00000099866.16	ENSG00000099866	MADCAM1	mucosal vascular addressin cell adhesion molecule 1	protein_coding	8.08323	2.84293	0.917464	3.09868	0.00194384	0.00399194
ENSG00000243910.8	ENSG00000243910	TUBA4B	tubulin alpha 4b	protein_coding	40.4881	2.84096	0.398499	7.12914	1.01e-12	4.50204e-12
ENSG00000172061.9	ENSG00000172061	LRRC15	leucine rich repeat containing 15	protein_coding	133.203	2.84074	0.229836	12.3599	4.30959e-35	5.00686e-34
ENSG00000228397.3	ENSG00000228397	LINC01635	long intergenic non-protein coding RNA 1635	lncRNA	18.3869	2.84049	0.584234	4.8619	1.16262e-06	3.42179e-06
ENSG00000226942.2	ENSG00000226942	IL9RP3	NA	unprocessed_pseudogene	4.57798	2.84048	1.134	2.50483	0.012251	0.0219577
ENSG00000172349.18	ENSG00000172349	IL16	interleukin 16	protein_coding	119.848	2.83901	0.257687	11.0173	3.15521e-28	2.85925e-27
ENSG00000164849.10	ENSG00000164849	GPR146	G protein-coupled receptor 146	protein_coding	28.831	2.83888	0.464097	6.117	9.5353e-10	3.53459e-09
ENSG00000171222.11	ENSG00000171222	SCAND1	SCAN domain containing 1	protein_coding	634.712	2.83824	0.214846	13.2106	7.62386e-40	1.05692e-38
ENSG00000169635.10	ENSG00000169635	HIC2	HIC ZBTB transcriptional repressor 2	protein_coding	313.722	2.83719	0.169024	16.7857	3.10352e-63	9.18088e-62
ENSG00000287584.1	ENSG00000287584	RP4-570D2.2	NA	lncRNA	18.5847	2.83456	0.570416	4.96929	6.71996e-07	2.01621e-06
ENSG00000267157.1	ENSG00000267157	CTB-54O9.9	NA	protein_coding	174.619	2.83326	0.249794	11.3424	8.09073e-30	7.75034e-29
ENSG00000285528.1	ENSG00000285528	RP11-121C6.6	NA	protein_coding	5.81186	2.83301	1.03727	2.73121	0.00631017	0.0118999
ENSG00000240898.1	ENSG00000240898	RP11-48B14.1	NA	processed_pseudogene	26.5776	2.83296	0.501899	5.64448	1.65681e-08	5.6479e-08
ENSG00000049769.14	ENSG00000049769	PPP1R3F	protein phosphatase 1 regulatory subunit 3F	protein_coding	169.762	2.83294	0.210152	13.4804	2.03878e-41	2.99764e-40
ENSG00000228663.1	ENSG00000228663	PSMD10P1	NA	processed_pseudogene	3.49229	2.83272	1.29243	2.19177	0.0283958	0.0472614
ENSG00000228288.7	ENSG00000228288	PCAT6	prostate cancer associated transcript 6	lncRNA	13.7728	2.83245	0.72365	3.91411	9.0737e-05	0.000221773
ENSG00000258355.1	ENSG00000258355	RP11-651L5.2	NA	lncRNA	4.64035	2.82946	1.10438	2.56203	0.0104063	0.0189118
ENSG00000234181.1	ENSG00000234181	RP11-182N22.8	NA	lncRNA	8.10354	2.82776	0.916353	3.08588	0.0020295	0.00415529
ENSG00000100726.15	ENSG00000100726	TELO2	telomere maintenance 2	protein_coding	1791.42	2.82771	0.40018	7.0661	1.59353e-12	7.01794e-12
ENSG00000265656.1	ENSG00000265656	RP11-13N13.6	NA	lncRNA	4.63346	2.82764	1.13048	2.50128	0.0123746	0.0221632
ENSG00000227070.1	ENSG00000227070	EPS15-AS1	NA	lncRNA	4.63104	2.82702	1.10406	2.56055	0.0104505	0.0189848
ENSG00000249715.13	ENSG00000249715	FER1L5	fer-1 like family member 5	protein_coding	4.63104	2.82702	1.10406	2.56055	0.0104505	0.0189848
ENSG00000272702.1	ENSG00000272702	RP11-44N22.3	NA	lncRNA	21.8672	2.82683	0.527985	5.35399	8.60358e-08	2.77458e-07
ENSG00000236056.1	ENSG00000236056	GAPDHP14	NA	processed_pseudogene	4.62862	2.82609	1.11225	2.54086	0.0110579	0.0199934
ENSG00000177725.6	ENSG00000177725	CTD-2530N21.5	NA	lncRNA	3.47126	2.82475	1.30075	2.17163	0.0298837	0.0494773
ENSG00000224687.2	ENSG00000224687	RASAL2-AS1	RASAL2 antisense RNA 1	lncRNA	67.6333	2.82324	0.302991	9.31789	1.18677e-20	7.88185e-20
ENSG00000275964.1	ENSG00000275964	RP11-61K9.3	NA	lncRNA	31.8055	2.82308	0.474511	5.94944	2.69054e-09	9.67144e-09
ENSG00000261610.1	ENSG00000261610	AP000265.1	NA	lncRNA	12.7956	2.82307	0.748751	3.77037	0.000163005	0.000386756
ENSG00000235043.3	ENSG00000235043	TECRP1	NA	processed_pseudogene	8.0051	2.8213	0.859556	3.28228	0.00102972	0.0022013
ENSG00000259347.7	ENSG00000259347	RP11-798K3.2	NA	lncRNA	25.0678	2.82038	0.562058	5.01796	5.22227e-07	1.58293e-06
ENSG00000180209.12	ENSG00000180209	MYLPF	myosin light chain, phosphorylatable, fast skeletal muscle	protein_coding	17.1967	2.82004	0.607466	4.64231	3.44543e-06	9.71553e-06
ENSG00000220920.1	ENSG00000220920	RP3-525L6.2	NA	unprocessed_pseudogene	5.64434	2.81841	1.03146	2.73246	0.00628639	0.0118632
ENSG00000172794.20	ENSG00000172794	RAB37	RAB37, member RAS oncogene family	protein_coding	7.835	2.81616	0.944145	2.98276	0.00285662	0.00570526
ENSG00000267493.4	ENSG00000267493	CIRBP-AS1	NA	lncRNA	172.415	2.81407	0.222744	12.6336	1.37743e-36	1.70213e-35
ENSG00000231407.6	ENSG00000231407	GORAB-AS1	NA	lncRNA	13.8021	2.81374	0.691591	4.06849	4.73179e-05	0.000118835
ENSG00000168298.7	ENSG00000168298	H1-4	histone cluster 1 H1 family member e	protein_coding	18.3066	2.81366	0.569638	4.93938	7.83694e-07	2.33536e-06
ENSG00000240106.2	ENSG00000240106	RN7SL146P	NA	misc_RNA	7.88908	2.81165	0.904537	3.10838	0.00188114	0.0038702
ENSG00000255108.1	ENSG00000255108	AP006621.8	NA	lncRNA	144.415	2.81124	0.372922	7.53842	4.75717e-14	2.27651e-13
ENSG00000102683.8	ENSG00000102683	SGCG	sarcoglycan gamma	protein_coding	4.55504	2.81016	1.13749	2.4705	0.0134925	0.0239868
ENSG00000121671.12	ENSG00000121671	CRY2	cryptochrome circadian regulator 2	protein_coding	1528.54	2.80802	0.109135	25.7299	5.40914e-146	1.2677e-143
ENSG00000249417.1	ENSG00000249417	RP11-438D8.2	NA	lncRNA	6.78326	2.80723	0.956772	2.93406	0.00334557	0.00661571
ENSG00000175602.4	ENSG00000175602	CCDC85B	coiled-coil domain containing 85B	protein_coding	578.121	2.80664	0.214279	13.0981	3.37801e-39	4.58256e-38
ENSG00000184281.15	ENSG00000184281	TSSC4	tumor suppressing subtransferable candidate 4	protein_coding	878.92	2.80421	0.243464	11.5179	1.07146e-30	1.0573e-29
ENSG00000126461.15	ENSG00000126461	SCAF1	SR-related CTD associated factor 1	protein_coding	2387.43	2.80404	0.176026	15.9297	3.94413e-57	9.81017e-56
ENSG00000077463.15	ENSG00000077463	SIRT6	sirtuin 6	protein_coding	789.485	2.79692	0.190229	14.7029	6.17478e-49	1.1982e-47
ENSG00000072818.12	ENSG00000072818	ACAP1	ArfGAP with coiled-coil, ankyrin repeat and PH domains 1	protein_coding	101.349	2.79509	0.25768	10.8471	2.0576e-27	1.81675e-26
ENSG00000235172.8	ENSG00000235172	LINC01366	NA	lncRNA	5.56604	2.79305	1.05596	2.64503	0.00816829	0.01513
ENSG00000145040.4	ENSG00000145040	UCN2	urocortin 2	protein_coding	425.839	2.7923	0.174374	16.0133	1.03169e-57	2.61882e-56
ENSG00000108551.5	ENSG00000108551	RASD1	ras related dexamethasone induced 1	protein_coding	365.982	2.79223	0.153853	18.1487	1.31419e-73	5.14066e-72
ENSG00000175040.6	ENSG00000175040	CHST2	carbohydrate sulfotransferase 2	protein_coding	41.4817	2.79198	0.426757	6.54232	6.05729e-11	2.43096e-10
ENSG00000183260.7	ENSG00000183260	ABHD16B	abhydrolase domain containing 16B	protein_coding	29.1158	2.78907	0.45982	6.06558	1.31475e-09	4.83338e-09
ENSG00000123610.5	ENSG00000123610	TNFAIP6	TNF alpha induced protein 6	protein_coding	114.145	2.7887	0.253412	11.0046	3.63185e-28	3.28461e-27
ENSG00000283156.1	ENSG00000283156	RP11-646I6.3	NA	transcribed_unprocessed_pseudogene	13.5743	2.78785	0.686744	4.05952	4.91741e-05	0.000123303
ENSG00000287601.1	ENSG00000287601	RP11-11N7.6	NA	lncRNA	14.548	2.78766	0.657988	4.23663	2.26896e-05	5.9073e-05
ENSG00000234509.1	ENSG00000234509	AP000253.1	NA	lncRNA	4.44263	2.787	1.15479	2.41342	0.0158035	0.0277327
ENSG00000187944.5	ENSG00000187944	C2orf66	chromosome 2 open reading frame 66	protein_coding	28.7486	2.78417	0.545772	5.10134	3.37266e-07	1.03732e-06
ENSG00000175352.11	ENSG00000175352	NRIP3	nuclear receptor interacting protein 3	protein_coding	768.96	2.7837	0.143786	19.3601	1.67672e-83	8.52023e-82
ENSG00000148926.10	ENSG00000148926	ADM	adrenomedullin	protein_coding	1684.38	2.783	0.117862	23.6123	2.88272e-123	4.12471e-121
ENSG00000142623.11	ENSG00000142623	PADI1	peptidyl arginine deiminase 1	protein_coding	57.9977	2.78203	0.332888	8.35727	6.41845e-17	3.56397e-16
ENSG00000174038.13	ENSG00000174038	C9orf131	chromosome 9 open reading frame 131	protein_coding	28.0046	2.78188	0.483139	5.75792	8.5155e-09	2.96304e-08
ENSG00000173465.8	ENSG00000173465	ZNRD2	zinc ribbon domain containing 2	protein_coding	1884.92	2.78088	0.189012	14.7127	5.34539e-49	1.03948e-47
ENSG00000279172.1	ENSG00000279172	CTB-52I2.7	NA	TEC	91.7052	2.78072	0.406593	6.83908	7.97044e-12	3.36938e-11
ENSG00000186765.12	ENSG00000186765	FSCN2	fascin actin-bundling protein 2, retinal	protein_coding	17.6708	2.77933	0.613768	4.52831	5.94561e-06	1.64182e-05
ENSG00000105559.12	ENSG00000105559	PLEKHA4	pleckstrin homology domain containing A4	protein_coding	45.79	2.77834	0.396489	7.00735	2.4288e-12	1.05715e-11
ENSG00000236098.1	ENSG00000236098	RP11-148B18.4	NA	lncRNA	18.6476	2.77755	0.641799	4.32776	1.50633e-05	3.99368e-05
ENSG00000172602.11	ENSG00000172602	RND1	Rho family GTPase 1	protein_coding	46.6772	2.7774	0.387158	7.1738	7.29427e-13	3.2788e-12
ENSG00000180245.7	ENSG00000180245	RRH	retinal pigment epithelium-derived rhodopsin homolog	protein_coding	12.3777	2.77636	0.698975	3.97204	7.12591e-05	0.00017597
ENSG00000213977.8	ENSG00000213977	TAX1BP3	Tax1 binding protein 3	protein_coding	4323.51	2.7762	0.14651	18.9489	4.50938e-80	2.09202e-78
ENSG00000177542.11	ENSG00000177542	SLC25A22	solute carrier family 25 member 22	protein_coding	949.098	2.77618	0.227041	12.2276	2.2126e-34	2.498e-33
ENSG00000275484.1	ENSG00000275484	CTC-1337H24.4	NA	lncRNA	38.7405	2.77579	0.407351	6.81425	9.47576e-12	3.98589e-11
ENSG00000100036.13	ENSG00000100036	SLC35E4	solute carrier family 35 member E4	protein_coding	528.895	2.77545	0.177846	15.6059	6.63442e-55	1.55352e-53
ENSG00000205704.7	ENSG00000205704	LINC00634	long intergenic non-protein coding RNA 634	protein_coding	32.0974	2.77506	0.458361	6.05431	1.41022e-09	5.17107e-09
ENSG00000286952.1	ENSG00000286952	RP11-241K3.5	NA	lncRNA	7.77046	2.77432	0.893038	3.10661	0.00189249	0.00389236
ENSG00000257086.1	ENSG00000257086	RP11-783K16.13	NA	lncRNA	356.434	2.77389	0.188795	14.6926	7.18735e-49	1.39071e-47
ENSG00000060491.17	ENSG00000060491	OGFR	opioid growth factor receptor	protein_coding	2639.66	2.7727	0.148189	18.7106	4.0562e-78	1.75592e-76
ENSG00000269711.1	ENSG00000269711	CTD-3214H19.16	NA	protein_coding	260.382	2.77269	0.569716	4.86679	1.13426e-06	3.34229e-06
ENSG00000176761.7	ENSG00000176761	ZNF285B	NA	unprocessed_pseudogene	7.75874	2.7719	0.877593	3.15853	0.00158568	0.00329903
ENSG00000178776.5	ENSG00000178776	C5orf46	chromosome 5 open reading frame 46	protein_coding	36.7053	2.77149	0.419257	6.61048	3.83063e-11	1.55455e-10
ENSG00000268375.1	ENSG00000268375	CTD-2568A17.8	NA	lncRNA	5.45282	2.77105	1.07563	2.57621	0.00998895	0.0182108
ENSG00000130706.13	ENSG00000130706	ADRM1	adhesion regulating molecule 1	protein_coding	6361.64	2.77041	0.182156	15.209	3.08227e-52	6.58763e-51
ENSG00000197748.13	ENSG00000197748	CFAP43	cilia and flagella associated protein 43	protein_coding	8.70185	2.76802	0.952151	2.90712	0.00364777	0.00716585
ENSG00000107859.10	ENSG00000107859	PITX3	paired like homeodomain 3	protein_coding	8.8542	2.76741	0.806753	3.4303	0.000602917	0.00133097
ENSG00000163481.8	ENSG00000163481	RNF25	ring finger protein 25	protein_coding	2705.46	2.76604	0.0993401	27.8441	1.26824e-170	5.38726e-168
ENSG00000272821.1	ENSG00000272821	CTA-384D8.36	NA	lncRNA	810.768	2.76571	0.213477	12.9555	2.1868e-38	2.88175e-37
ENSG00000277290.1	ENSG00000277290	RP11-326C3.16	NA	processed_pseudogene	24.4064	2.76317	0.49745	5.55467	2.78144e-08	9.31235e-08
ENSG00000224463.1	ENSG00000224463	RPL39P14	NA	processed_pseudogene	6.67407	2.76274	0.974451	2.83518	0.00458004	0.00885043
ENSG00000198788.9	ENSG00000198788	MUC2	mucin 2, oligomeric mucus/gel-forming	protein_coding	5.55516	2.76202	1.01974	2.70855	0.00675779	0.0126868
ENSG00000270006.2	ENSG00000270006	C16orf95-DT	uncharacterized LOC101928659	lncRNA	6.62118	2.76198	0.922286	2.99471	0.00274702	0.00550173
ENSG00000105991.10	ENSG00000105991	HOXA1	homeobox A1	protein_coding	20.7178	2.75963	0.556839	4.95588	7.20037e-07	2.15535e-06
ENSG00000227698.1	ENSG00000227698	AP001619.2	NA	lncRNA	4.44675	2.75894	1.12597	2.45029	0.0142741	0.0252427
ENSG00000229732.1	ENSG00000229732	AC019349.5	NA	lncRNA	19.6132	2.75872	0.592186	4.65854	3.18456e-06	9.01547e-06
ENSG00000129028.9	ENSG00000129028	THAP10	THAP domain containing 10	protein_coding	536.876	2.75747	0.145937	18.8949	1.25617e-79	5.73954e-78
ENSG00000127824.15	ENSG00000127824	TUBA4A	tubulin alpha 4a	protein_coding	24189.5	2.75702	0.0966391	28.529	5.11741e-179	2.57633e-176
ENSG00000284669.1	ENSG00000284669	RP11-331G2.8	NA	lncRNA	91.401	2.75696	0.319655	8.62478	6.42179e-18	3.74641e-17
ENSG00000165507.9	ENSG00000165507	DEPP1	DEPP1 autophagy regulator	protein_coding	23.2109	2.75675	0.527017	5.23085	1.68732e-07	5.31905e-07
ENSG00000268797.1	ENSG00000268797	CTC-490E21.12	NA	protein_coding	94.9298	2.7563	0.34751	7.93158	2.16378e-15	1.11347e-14
ENSG00000280273.2	ENSG00000280273	AF131216.7	NA	lncRNA	28.6048	2.75597	0.491726	5.60468	2.08641e-08	7.05398e-08
ENSG00000249650.1	ENSG00000249650	RP11-310P5.1	NA	lncRNA	5.50485	2.75469	1.1194	2.46086	0.0138604	0.0245783
ENSG00000230736.2	ENSG00000230736	RP1-149A16.3	uncharacterized LOC339666	lncRNA	9.89966	2.75407	0.795467	3.4622	0.000535769	0.00119301
ENSG00000288559.1	ENSG00000288559	RP11-152N13.10	NA	lncRNA	156.351	2.75278	0.224559	12.2586	1.51025e-34	1.71502e-33
ENSG00000260948.1	ENSG00000260948	RP11-552M11.8	NA	lncRNA	97.8849	2.75083	0.285939	9.62032	6.56296e-22	4.6199e-21
ENSG00000230641.1	ENSG00000230641	USP12-AS2	NA	lncRNA	4.43621	2.7502	1.16746	2.35571	0.0184872	0.0320225
ENSG00000198324.14	ENSG00000198324	PHETA1	PH domain containing endocytic trafficking adaptor 1	protein_coding	274.546	2.74996	0.183895	14.954	1.46681e-50	3.00956e-49
ENSG00000284251.1	ENSG00000284251	MIR711	microRNA 711	miRNA	177.926	2.74553	0.566995	4.84224	1.28382e-06	3.76707e-06
ENSG00000213722.10	ENSG00000213722	DDAH2	dimethylarginine dimethylaminohydrolase 2	protein_coding	599.676	2.74395	0.137145	20.0077	4.72226e-89	2.80917e-87
ENSG00000256810.2	ENSG00000256810	RP11-76C10.2	NA	lncRNA	5.34661	2.74346	1.19794	2.29014	0.0220131	0.0375063
ENSG00000184163.3	ENSG00000184163	C1QTNF12	C1q and TNF related 12	protein_coding	7.60583	2.74331	0.857652	3.19863	0.00138084	0.00289902
ENSG00000201207.1	ENSG00000201207	Y_RNA	NA	misc_RNA	9.86884	2.74323	0.769516	3.56487	0.000364033	0.000828307
ENSG00000104856.14	ENSG00000104856	RELB	RELB proto-oncogene, NF-kB subunit	protein_coding	360.273	2.74227	0.196698	13.9415	3.54448e-44	5.78741e-43
ENSG00000106366.9	ENSG00000106366	SERPINE1	serpin family E member 1	protein_coding	3048.62	2.74057	0.106779	25.6658	2.81646e-145	6.43432e-143
ENSG00000287067.1	ENSG00000287067	RP11-381K20.5	NA	transcribed_processed_pseudogene	20.8972	2.74004	0.632227	4.33395	1.46456e-05	3.88786e-05
ENSG00000276991.1	ENSG00000276991	ENSG10010138359.1	NA	misc_RNA	5.55083	2.73942	1.06952	2.56134	0.0104269	0.018947
ENSG00000161180.11	ENSG00000161180	CCDC116	coiled-coil domain containing 116	protein_coding	8.68732	2.73734	0.814003	3.36281	0.000771528	0.0016761
ENSG00000008735.14	ENSG00000008735	MAPK8IP2	mitogen-activated protein kinase 8 interacting protein 2	protein_coding	63.9316	2.73557	0.322158	8.49138	2.0419e-17	1.16458e-16
ENSG00000129646.16	ENSG00000129646	QRICH2	glutamine rich 2	protein_coding	134.145	2.73497	0.256444	10.665	1.48385e-26	1.26497e-25
ENSG00000182325.11	ENSG00000182325	FBXL6	F-box and leucine rich repeat protein 6	protein_coding	2338.02	2.73333	0.378452	7.2224	5.10761e-13	2.31387e-12
ENSG00000279345.1	ENSG00000279345	RP3-522J7.7	NA	lncRNA	26.2589	2.73296	0.501158	5.45329	4.94451e-08	1.6209e-07
ENSG00000230064.1	ENSG00000230064	RP11-244N20.7	NA	processed_pseudogene	18.5835	2.73151	0.585969	4.66153	3.13865e-06	8.89011e-06
ENSG00000231274.5	ENSG00000231274	SBK3	SH3 domain binding kinase family member 3	protein_coding	8.53394	2.73105	0.857355	3.18543	0.00144539	0.00302566
ENSG00000270607.1	ENSG00000270607	NAV2-AS6	NA	lncRNA	87.739	2.73104	0.277066	9.85702	6.39214e-23	4.70939e-22
ENSG00000275902.1	ENSG00000275902	RP13-1032I1.11	NA	lncRNA	80.1795	2.73006	0.296115	9.2196	2.98221e-20	1.94703e-19
ENSG00000117226.12	ENSG00000117226	GBP3	guanylate binding protein 3	protein_coding	560.277	2.72707	0.142478	19.1404	1.16444e-81	5.58314e-80
ENSG00000285966.1	ENSG00000285966	RP11-7F17.10	NA	lncRNA	15.2581	2.72655	0.642784	4.24178	2.21753e-05	5.7767e-05
ENSG00000232937.1	ENSG00000232937	RP11-98D18.2	NA	lncRNA	6.46602	2.72518	0.993587	2.74277	0.00609227	0.0115233
ENSG00000239335.4	ENSG00000239335	LLPH-DT	LLPH divergent transcript	lncRNA	11.8493	2.72499	0.719775	3.78589	0.000153162	0.000364644
ENSG00000279891.1	ENSG00000279891	FLJ42393	uncharacterized LOC401105	TEC	4.27936	2.7244	1.20071	2.26899	0.0232688	0.0394503
ENSG00000256812.2	ENSG00000256812	CAPNS2	calpain small subunit 2	protein_coding	6.37451	2.7236	0.976566	2.78896	0.00528783	0.0101122
ENSG00000204610.14	ENSG00000204610	TRIM15	tripartite motif containing 15	protein_coding	25.9632	2.72206	0.473887	5.74411	9.24053e-09	3.20752e-08
ENSG00000287735.1	ENSG00000287735	RP11-203M5.10	NA	lncRNA	35.8654	2.72078	0.440863	6.17149	6.76515e-10	2.5333e-09
ENSG00000127325.19	ENSG00000127325	BEST3	bestrophin 3	protein_coding	8.5882	2.72005	0.803487	3.38531	0.000710985	0.00155327
ENSG00000258593.2	ENSG00000258593	CTD-3051D23.4	NA	lncRNA	5.35297	2.71725	1.05731	2.56996	0.0101711	0.0185093
ENSG00000206775.1	ENSG00000206775	SNORD37	small nucleolar RNA, C/D box 37	snoRNA	5.41739	2.71617	1.03215	2.63157	0.00849923	0.0156693
ENSG00000287244.1	ENSG00000287244	RP3-426I6.8	NA	lncRNA	8.54253	2.71579	0.824657	3.29323	0.000990429	0.00212114
ENSG00000250734.2	ENSG00000250734	RP11-404E16.1	NA	lncRNA	4.24902	2.71432	1.18376	2.29297	0.02185	0.0372562
ENSG00000228140.2	ENSG00000228140	RP3-467K16.4	NA	lncRNA	31.9888	2.71357	0.435389	6.23252	4.58983e-10	1.73884e-09
ENSG00000006327.14	ENSG00000006327	TNFRSF12A	TNF receptor superfamily member 12A	protein_coding	5800.64	2.71274	0.156002	17.3891	9.97128e-68	3.36744e-66
ENSG00000260490.2	ENSG00000260490	MYL12BP1	NA	processed_pseudogene	25.9466	2.7127	0.510335	5.31553	1.06347e-07	3.40335e-07
ENSG00000249971.1	ENSG00000249971	RP11-256P1.1	NA	lncRNA	1355.88	2.7124	0.110261	24.5999	1.26668e-133	2.32675e-131
ENSG00000276945.1	ENSG00000276945	CTC-436P18.5	NA	unprocessed_pseudogene	17.1815	2.71032	0.599496	4.52099	6.15504e-06	1.69672e-05
ENSG00000275549.1	ENSG00000275549	STPG3-AS1	STPG3 antisense RNA 1	lncRNA	21.3545	2.70892	0.560626	4.83195	1.35199e-06	3.95772e-06
ENSG00000251205.3	ENSG00000251205	CTD-2050E21.2	NA	lncRNA	13.0209	2.7073	0.717659	3.77241	0.000161679	0.000383811
ENSG00000260651.1	ENSG00000260651	AF213884.2	NA	lncRNA	4.34292	2.70666	1.22018	2.21824	0.0265382	0.0444747
ENSG00000265236.1	ENSG00000265236	SNORD84	small nucleolar RNA, C/D box 84	snoRNA	41.5729	2.70661	0.385312	7.02448	2.14872e-12	9.38697e-12
ENSG00000283824.1	ENSG00000283824	MIR22	microRNA 22	miRNA	70.347	2.70612	0.31445	8.60589	7.5725e-18	4.39791e-17
ENSG00000171346.16	ENSG00000171346	KRT15	keratin 15	protein_coding	10.6923	2.70545	0.741048	3.65084	0.000261382	0.000605585
ENSG00000260926.3	ENSG00000260926	RP11-380D11.2	NA	lncRNA	7.55302	2.70482	0.884727	3.05724	0.00223388	0.00454126
ENSG00000185245.8	ENSG00000185245	GP1BA	glycoprotein Ib platelet subunit alpha	protein_coding	50.5697	2.70289	0.410554	6.58352	4.59426e-11	1.85559e-10
ENSG00000105467.9	ENSG00000105467	SYNGR4	synaptogyrin 4	protein_coding	5.22404	2.70288	1.09122	2.47692	0.0132521	0.0235903
ENSG00000275894.1	ENSG00000275894	RP3-453C12.14	NA	lncRNA	56.4648	2.70159	0.344184	7.84927	4.18456e-15	2.12202e-14
ENSG00000269653.1	ENSG00000269653	CTB-102L5.7	NA	lncRNA	4.28917	2.70089	1.20714	2.23742	0.0252587	0.0425033
ENSG00000277157.2	ENSG00000277157	H4C4	histone cluster 1 H4 family member d	protein_coding	9.46753	2.69897	0.853177	3.16344	0.00155917	0.0032486
ENSG00000165949.12	ENSG00000165949	IFI27	interferon alpha inducible protein 27	protein_coding	35.198	2.69839	0.412589	6.54013	6.14668e-11	2.46647e-10
ENSG00000258048.1	ENSG00000258048	RP11-530C5.1	NA	lncRNA	16.71	2.69741	0.68741	3.92402	8.70843e-05	0.000213132
ENSG00000198342.10	ENSG00000198342	ZNF442	zinc finger protein 442	protein_coding	26.5482	2.6966	0.461619	5.84162	5.16966e-09	1.8257e-08
ENSG00000286035.1	ENSG00000286035	RP11-429O22.1	NA	lncRNA	11.6795	2.69633	0.73691	3.65896	0.000253238	0.000588068
ENSG00000234921.1	ENSG00000234921	RP11-85O21.5	NA	lncRNA	50.5704	2.69259	0.357514	7.53143	5.01872e-14	2.39914e-13
ENSG00000278472.1	ENSG00000278472	RP11-74D7.3	NA	lncRNA	10.6014	2.69202	0.766009	3.51434	0.000440849	0.000992787
ENSG00000217862.2	ENSG00000217862	H4C10P	NA	processed_pseudogene	4.29155	2.69067	1.19473	2.25212	0.0243147	0.0410877
ENSG00000267107.8	ENSG00000267107	PCAT19	prostate cancer associated transcript 19	lncRNA	4.25399	2.68949	1.18296	2.27353	0.0229942	0.0390243
ENSG00000182327.8	ENSG00000182327	GLTPD2	glycolipid transfer protein domain containing 2	protein_coding	9.5256	2.68945	0.788984	3.40875	0.000652604	0.00143379
ENSG00000174276.7	ENSG00000174276	ZNHIT2	zinc finger HIT-type containing 2	protein_coding	270.954	2.6886	0.276606	9.71995	2.47913e-22	1.77362e-21
ENSG00000224505.2	ENSG00000224505	AC002117.1	NA	lncRNA	1748.73	2.68857	0.213388	12.5995	2.126e-36	2.59998e-35
ENSG00000280367.1	ENSG00000280367	RP11-121L10.2	NA	TEC	33.8104	2.68781	0.417696	6.43486	1.23586e-10	4.87187e-10
ENSG00000223547.10	ENSG00000223547	ZNF844	zinc finger protein 844	protein_coding	34.7187	2.68617	0.411461	6.52836	6.64927e-11	2.66304e-10
ENSG00000260193.1	ENSG00000260193	LINC02846	NA	lncRNA	39.0045	2.686	0.399176	6.72886	1.70998e-11	7.08649e-11
ENSG00000153902.14	ENSG00000153902	LGI4	leucine rich repeat LGI family member 4	protein_coding	5.30896	2.68578	1.0518	2.55351	0.0106642	0.0193459
ENSG00000268603.1	ENSG00000268603	RP11-316O14.1	NA	lncRNA	4.17093	2.68517	1.19513	2.24676	0.0246551	0.0415948
ENSG00000169692.13	ENSG00000169692	AGPAT2	1-acylglycerol-3-phosphate O-acyltransferase 2	protein_coding	733.861	2.68448	0.229575	11.6932	1.38029e-31	1.41229e-30
ENSG00000256690.1	ENSG00000256690	RP11-727F15.9	uncharacterized LOC105369332	lncRNA	3939.65	2.68338	0.198737	13.5022	1.51867e-41	2.24383e-40
ENSG00000204011.5	ENSG00000204011	COL5A1-AS1	COL5A1 antisense RNA 1	lncRNA	24.1559	2.68315	0.613388	4.37431	1.21817e-05	3.26373e-05
ENSG00000273047.1	ENSG00000273047	RP4-583P15.14	NA	protein_coding	94.9856	2.68294	0.361004	7.43188	1.07064e-13	5.02441e-13
ENSG00000275734.2	ENSG00000275734	RP11-368I7.6	NA	lncRNA	77.1808	2.68221	0.301529	8.89536	5.823e-19	3.5783e-18
ENSG00000225138.8	ENSG00000225138	SLC9A3-AS1	NA	lncRNA	942.769	2.68153	0.205153	13.0709	4.82978e-39	6.51302e-38
ENSG00000283876.1	ENSG00000283876	MIR4260	microRNA 4260	miRNA	29.4387	2.68069	0.562521	4.76549	1.88397e-06	5.44404e-06
ENSG00000266036.1	ENSG00000266036	SLC9A3R1-AS1	NA	lncRNA	43.8178	2.67989	0.457076	5.86311	4.5427e-09	1.60972e-08
ENSG00000127129.10	ENSG00000127129	EDN2	endothelin 2	protein_coding	45.1088	2.6794	0.360426	7.43397	1.05389e-13	4.94751e-13
ENSG00000123395.15	ENSG00000123395	ATG101	autophagy related 101	protein_coding	4525.2	2.67678	0.149076	17.9558	4.32048e-72	1.62908e-70
ENSG00000212643.3	ENSG00000212643	ZRSR2P1	NA	transcribed_processed_pseudogene	81.6711	2.67616	0.304421	8.79099	1.48242e-18	8.92804e-18
ENSG00000256897.1	ENSG00000256897	RP11-17G12.2	NA	lncRNA	20.0512	2.67508	0.627726	4.26154	2.03026e-05	5.31382e-05
ENSG00000254545.1	ENSG00000254545	RP11-84A19.3	NA	lncRNA	58.083	2.67469	0.401115	6.66814	2.59058e-11	1.0621e-10
ENSG00000277767.1	ENSG00000277767	RP11-365P13.5	NA	lncRNA	29.4603	2.67328	0.461035	5.79844	6.6936e-09	2.34651e-08
ENSG00000274051.1	ENSG00000274051	ENSG10010136777.1	NA	misc_RNA	34.3729	2.67175	0.420138	6.35922	2.02785e-10	7.87221e-10
ENSG00000259804.1	ENSG00000259804	CTD-2012K14.7	NA	lncRNA	10.5376	2.67072	0.766819	3.48286	0.000496094	0.00110911
ENSG00000248677.2	ENSG00000248677	LINC02102	long intergenic non-protein coding RNA 2102	lncRNA	31.3395	2.67051	0.443688	6.01889	1.75616e-09	6.40758e-09
ENSG00000124102.5	ENSG00000124102	PI3	peptidase inhibitor 3	protein_coding	106.73	2.66981	0.25476	10.4797	1.07071e-25	8.81004e-25
ENSG00000285693.1	ENSG00000285693	RP11-475M20.2	NA	lncRNA	100.36	2.66643	0.267536	9.96662	2.13367e-23	1.60104e-22
ENSG00000252481.1	ENSG00000252481	SCARNA13	small Cajal body-specific RNA 13	scaRNA	85.8238	2.66428	0.291085	9.15292	5.54128e-20	3.57318e-19
ENSG00000183598.4	ENSG00000183598	H3C13	histone cluster 2 H3 family member d	protein_coding	6.27395	2.66416	0.989476	2.6925	0.00709191	0.0132682
ENSG00000115844.11	ENSG00000115844	DLX2	distal-less homeobox 2	protein_coding	512.285	2.66368	0.157571	16.9046	4.16041e-64	1.26516e-62
ENSG00000252915.1	ENSG00000252915	Y_RNA	NA	misc_RNA	15.6495	2.66364	0.638456	4.172	3.01939e-05	7.76439e-05
ENSG00000110046.13	ENSG00000110046	ATG2A	autophagy related 2A	protein_coding	1339.69	2.66205	0.168729	15.7771	4.47204e-56	1.08261e-54
ENSG00000235481.3	ENSG00000235481	UBE2R2-AS1	NA	lncRNA	29.0379	2.65952	0.484634	5.4877	4.07203e-08	1.34364e-07
ENSG00000283799.1	ENSG00000283799	MIR1182	microRNA 1182	miRNA	9.27324	2.65814	0.832812	3.19177	0.00141405	0.00296417
ENSG00000202337.1	ENSG00000202337	RNU6-8	RNA, U6 small nuclear 8	snRNA	14.5952	2.65719	0.6327	4.19976	2.672e-05	6.90767e-05
ENSG00000226457.1	ENSG00000226457	RPL22P3	NA	processed_pseudogene	12.3951	2.6549	0.701253	3.78593	0.000153133	0.000364606
ENSG00000279328.1	ENSG00000279328	RP11-203H19.2	NA	TEC	4.17021	2.65327	1.18005	2.24844	0.0245483	0.0414439
ENSG00000161677.12	ENSG00000161677	JOSD2	Josephin domain containing 2	protein_coding	185.301	2.65312	0.286835	9.24965	2.25237e-20	1.47798e-19
ENSG00000164877.19	ENSG00000164877	MICALL2	MICAL like 2	protein_coding	463.18	2.65229	0.173459	15.2906	8.8313e-53	1.92532e-51
ENSG00000269892.1	ENSG00000269892	RP4-761J14.10	NA	lncRNA	23.6997	2.6512	0.502103	5.2802	1.29046e-07	4.10322e-07
ENSG00000143368.10	ENSG00000143368	SF3B4	splicing factor 3b subunit 4	protein_coding	8899.47	2.65037	0.0902837	29.356	2.005e-189	1.11241e-186
ENSG00000275437.1	ENSG00000275437	RP5-908M14.10	NA	lncRNA	69.0395	2.64977	0.295364	8.97121	2.93271e-19	1.82864e-18
ENSG00000175505.11	ENSG00000175505	CLCF1	cardiotrophin like cytokine factor 1	protein_coding	900.86	2.64939	0.116261	22.7884	5.97482e-115	6.85365e-113
ENSG00000260464.1	ENSG00000260464	RP4-561L24.3	NA	lncRNA	18.4924	2.64831	0.552103	4.79676	1.61253e-06	4.68657e-06
ENSG00000287620.1	ENSG00000287620	RP11-331G2.10	NA	lncRNA	18.3496	2.64808	0.596378	4.44027	8.98441e-06	2.43763e-05
ENSG00000225224.1	ENSG00000225224	RPS27AP12	NA	processed_pseudogene	5.17569	2.64703	1.04115	2.5424	0.0110095	0.0199178
ENSG00000266865.6	ENSG00000266865	RP11-848P1.9	NA	transcribed_unprocessed_pseudogene	10.1934	2.64671	0.765838	3.45597	0.00054831	0.00121864
ENSG00000269399.2	ENSG00000269399	CTD-3222D19.12	NA	lncRNA	89.7151	2.64458	0.26469	9.99122	1.66512e-23	1.25605e-22
ENSG00000287637.1	ENSG00000287637	AP001437.2	NA	lncRNA	8.17032	2.64401	0.841653	3.14145	0.00168115	0.00348352
ENSG00000162734.13	ENSG00000162734	PEA15	proliferation and apoptosis adaptor protein 15	protein_coding	9549.88	2.64352	0.102399	25.8159	5.87884e-147	1.41436e-144
ENSG00000232233.1	ENSG00000232233	LINC02043	long intergenic non-protein coding RNA 2043	lncRNA	26.5073	2.64321	0.478885	5.51951	3.3995e-08	1.12995e-07
ENSG00000122367.20	ENSG00000122367	LDB3	LIM domain binding 3	protein_coding	16.4878	2.64281	0.589037	4.48667	7.2346e-06	1.98206e-05
ENSG00000133246.12	ENSG00000133246	PRAM1	PML-RARA regulated adaptor molecule 1	protein_coding	4.07161	2.64172	1.19374	2.21299	0.0268985	0.0450202
ENSG00000207205.1	ENSG00000207205	RNVU1-15	RNA, variant U1 small nuclear 15	snRNA	23.6069	2.64062	0.490788	5.38038	7.43305e-08	2.40852e-07
ENSG00000253618.1	ENSG00000253618	GRPEL2-AS1	GRPEL2 antisense RNA 1	lncRNA	85.4165	2.64004	0.278417	9.48231	2.48708e-21	1.70269e-20
ENSG00000129354.12	ENSG00000129354	AP1M2	adaptor related protein complex 1 subunit mu 2	protein_coding	1093.12	2.63944	0.120295	21.9413	1.04767e-106	9.52576e-105
ENSG00000161682.15	ENSG00000161682	FAM171A2	family with sequence similarity 171 member A2	protein_coding	51.1868	2.63815	0.373769	7.05822	1.68648e-12	7.41168e-12
ENSG00000143507.18	ENSG00000143507	DUSP10	dual specificity phosphatase 10	protein_coding	425.746	2.63813	0.148036	17.8208	4.86975e-71	1.77942e-69
ENSG00000241069.1	ENSG00000241069	CTD-3141N22.1	NA	transcribed_processed_pseudogene	133.004	2.63801	0.258151	10.2188	1.63293e-24	1.27934e-23
[truncated: 14,454 more rows]
