# Supplementary material for: Knockdown of death receptor 5 antisense long noncoding RNA and cisplatin treatment modulate similar macromolecular and metabolic changes in HeLa cells
Source: Turk J Biol. 2022 Dec 5;46(6):488–500. doi: 10.55730/1300-0152.2634 (PMC10387844; doi:10.55730/1300-0152.2634)
Supplement: Supplementary file 3 [file BIY-2208-47_0_Supplementary_Table_2.xlsx]

## Sheet: Sheet1
Gene Ontology analysis for biological process of cisplatin-treated HeLa cells
Analysis Type:	PANTHER Overrepresentation Test (Released 20210224)
Annotation Version and Release Date:	GO Ontology database DOI: 10.5281/zenodo.5228828 Released 2021-08-18
Analyzed List:	upload_1 (Homo sapiens)
Reference List:	Homo sapiens (all genes in database)
Test Type:	FISHER
Correction:	FDR
GO biological process complete	Homo sapiens - REFLIST (20595)	upload_1 (10866)	upload_1 (expected)	upload_1 (over/under)	upload_1 (fold Enrichment)	upload_1 (raw P-value)	upload_1 (FDR)
cellular response to UV (GO:0034644)	91	80	48.01	+	1.67	0.000918	0.0381
tRNA metabolic process (GO:0006399)	181	153	95.5	+	1.6	2.22e-05	0.00147
tRNA processing (GO:0008033)	129	109	68.06	+	1.6	0.000353	0.0171
response to UV (GO:0009411)	151	126	79.67	+	1.58	0.000171	0.00877
mitotic nuclear division (GO:0140014)	164	132	86.53	+	1.53	0.000352	0.0171
DNA replication (GO:0006260)	192	153	101.3	+	1.51	0.000164	0.00844
negative regulation of cell cycle phase transition (GO:1901988)	207	164	109.21	+	1.5	0.000115	0.00618
cell cycle checkpoint signaling (GO:0000075)	148	117	78.09	+	1.5	0.00116	0.0452
proteasomal protein catabolic process (GO:0010498)	344	271	181.5	+	1.49	7.93e-07	6.7e-05
proteasome-mediated ubiquitin-dependent protein catabolic process (GO:0043161)	306	241	161.45	+	1.49	3.49e-06	0.000268
rRNA metabolic process (GO:0016072)	230	181	121.35	+	1.49	6.87e-05	0.00398
ncRNA processing (GO:0034470)	388	305	204.71	+	1.49	2.13e-07	2.05e-05
rRNA processing (GO:0006364)	219	172	115.55	+	1.49	0.000111	0.00598
regulation of response to DNA damage stimulus (GO:2001020)	222	174	117.13	+	1.49	9.97e-05	0.00548
cell division (GO:0051301)	499	391	263.27	+	1.49	4.09e-09	5.14e-07
ncRNA metabolic process (GO:0034660)	469	367	247.45	+	1.48	1.53e-08	1.76e-06
protein polyubiquitination (GO:0000209)	218	170	115.02	+	1.48	0.000162	0.00838
RNA catabolic process (GO:0006401)	158	123	83.36	+	1.48	0.00129	0.0496
mitotic cell cycle process (GO:1903047)	509	396	268.55	+	1.47	6.66e-09	7.86e-07
protein targeting (GO:0006605)	229	178	120.82	+	1.47	0.000123	0.00648
mitochondrion organization (GO:0007005)	409	315	215.79	+	1.46	4.76e-07	4.23e-05
establishment of protein localization to organelle (GO:0072594)	300	231	158.28	+	1.46	1.77e-05	0.00119
mitotic cell cycle (GO:0000278)	599	460	316.03	+	1.46	1.08e-09	1.5e-07
negative regulation of cell cycle process (GO:0010948)	254	195	134.01	+	1.46	9.26e-05	0.00512
establishment of protein localization to membrane (GO:0090150)	202	155	106.58	+	1.45	0.000504	0.0234
regulation of mitotic cell cycle phase transition (GO:1901990)	277	212	146.15	+	1.45	5.41e-05	0.00323
ribosome biogenesis (GO:0042254)	293	224	154.59	+	1.45	3.17e-05	0.00203
positive regulation of DNA metabolic process (GO:0051054)	203	155	107.1	+	1.45	0.000629	0.0282
negative regulation of cellular amide metabolic process (GO:0034249)	188	143	99.19	+	1.44	0.00111	0.0437
regulation of cell cycle phase transition (GO:1901987)	366	278	193.1	+	1.44	4.77e-06	0.000359
cellular response to DNA damage stimulus (GO:0006974)	720	545	379.87	+	1.43	1.41e-10	2.44e-08
protein localization to organelle (GO:0033365)	640	481	337.67	+	1.42	3.65e-09	4.66e-07
negative regulation of mitotic cell cycle (GO:0045930)	204	153	107.63	+	1.42	0.00114	0.0446
cellular response to nutrient levels (GO:0031669)	207	155	109.21	+	1.42	0.00102	0.0413
regulation of chromosome organization (GO:0033044)	286	214	150.89	+	1.42	0.000119	0.00637
ribonucleoprotein complex biogenesis (GO:0022613)	424	317	223.7	+	1.42	2.59e-06	0.000204
regulation of mitotic cell cycle (GO:0007346)	433	323	228.45	+	1.41	2.66e-06	0.000208
DNA repair (GO:0006281)	478	355	252.19	+	1.41	1.03e-06	8.59e-05
positive regulation of protein catabolic process (GO:0045732)	237	176	125.04	+	1.41	0.00069	0.03
response to endoplasmic reticulum stress (GO:0034976)	217	161	114.49	+	1.41	0.00108	0.0428
positive regulation of cellular protein localization (GO:1903829)	282	209	148.78	+	1.4	0.000223	0.0112
cellular response to oxidative stress (GO:0034599)	224	166	118.18	+	1.4	0.00105	0.0421
cellular response to chemical stress (GO:0062197)	269	199	141.93	+	1.4	0.00034	0.0167
cellular response to extracellular stimulus (GO:0031668)	237	175	125.04	+	1.4	0.000825	0.035
regulation of cellular protein localization (GO:1903827)	538	397	283.85	+	1.4	3.9e-07	3.5e-05
ubiquitin-dependent protein catabolic process (GO:0006511)	525	386	276.99	+	1.39	7.04e-07	6.01e-05
modification-dependent protein catabolic process (GO:0019941)	536	393	282.8	+	1.39	6.3e-07	5.44e-05
modification-dependent macromolecule catabolic process (GO:0043632)	547	401	288.6	+	1.39	5.59e-07	4.88e-05
intracellular protein transport (GO:0006886)	689	505	363.52	+	1.39	1.53e-08	1.77e-06
positive regulation of catabolic process (GO:0009896)	494	362	260.64	+	1.39	2.06e-06	0.000164
cellular macromolecule catabolic process (GO:0044265)	818	599	431.58	+	1.39	7.3e-10	1.05e-07
covalent chromatin modification (GO:0016569)	362	265	190.99	+	1.39	5.39e-05	0.00323
regulation of DNA metabolic process (GO:0051052)	358	262	188.88	+	1.39	5.9e-05	0.00351
cellular response to external stimulus (GO:0071496)	313	229	165.14	+	1.39	0.000182	0.0093
autophagy (GO:0006914)	272	199	143.51	+	1.39	0.000514	0.0238
process utilizing autophagic mechanism (GO:0061919)	272	199	143.51	+	1.39	0.000514	0.0237
Golgi vesicle transport (GO:0048193)	286	209	150.89	+	1.39	0.000347	0.0169
cellular protein catabolic process (GO:0044257)	629	459	331.86	+	1.38	9.83e-08	1.02e-05
cell cycle (GO:0007049)	1205	879	635.76	+	1.38	7.61e-14	2.03e-11
cellular response to stress (GO:0033554)	1519	1107	801.43	+	1.38	2.64e-17	9.22e-15
RNA processing (GO:0006396)	847	617	446.88	+	1.38	6.57e-10	9.74e-08
regulation of protein modification by small protein conjugation or removal (GO:1903320)	243	177	128.21	+	1.38	0.00112	0.0441
histone modification (GO:0016570)	357	260	188.35	+	1.38	8.11e-05	0.0046
proteolysis involved in cellular protein catabolic process (GO:0051603)	602	438	317.62	+	1.38	2.61e-07	2.47e-05
negative regulation of cell cycle (GO:0045786)	345	251	182.02	+	1.38	0.000106	0.00577
cell cycle process (GO:0022402)	802	581	423.14	+	1.37	4.05e-09	5.13e-07
regulation of canonical Wnt signaling pathway (GO:0060828)	250	181	131.9	+	1.37	0.00129	0.0495
regulation of protein catabolic process (GO:0042176)	398	288	209.99	+	1.37	4.75e-05	0.00294
regulation of Wnt signaling pathway (GO:0030111)	325	235	171.47	+	1.37	0.000232	0.0116
protein catabolic process (GO:0030163)	682	493	359.83	+	1.37	8.45e-08	8.85e-06
chromosome segregation (GO:0007059)	281	203	148.26	+	1.37	0.000729	0.0314
posttranscriptional regulation of gene expression (GO:0010608)	504	364	265.91	+	1.37	4.89e-06	0.000366
regulation of translation (GO:0006417)	399	288	210.51	+	1.37	4.87e-05	0.00299
regulation of cell cycle process (GO:0010564)	628	453	331.34	+	1.37	3.09e-07	2.88e-05
regulation of cellular amide metabolic process (GO:0034248)	455	328	240.06	+	1.37	1.65e-05	0.00111
regulation of cellular response to stress (GO:0080135)	637	459	336.08	+	1.37	3.08e-07	2.89e-05
intracellular transport (GO:0046907)	1247	898	657.92	+	1.36	3.29e-13	7.38e-11
positive regulation of cellular catabolic process (GO:0031331)	425	306	224.23	+	1.36	3.48e-05	0.00219
establishment of protein localization (GO:0045184)	1273	916	671.64	+	1.36	1.94e-13	4.61e-11
regulation of cell cycle (GO:0051726)	1001	720	528.13	+	1.36	1.11e-10	1.95e-08
protein transport (GO:0015031)	1183	850	624.16	+	1.36	2.06e-12	4.27e-10
nucleobase-containing compound catabolic process (GO:0034655)	277	199	146.15	+	1.36	0.000942	0.0387
regulation of catabolic process (GO:0009894)	956	686	504.39	+	1.36	4.14e-10	6.32e-08
plasma membrane bounded cell projection assembly (GO:0120031)	389	279	205.24	+	1.36	9.12e-05	0.00508
organelle localization (GO:0051640)	480	344	253.25	+	1.36	1.36e-05	0.000943
nucleic acid metabolic process (GO:0090304)	2007	1438	1058.9	+	1.36	1.39e-20	6.26e-18
macromolecule catabolic process (GO:0009057)	909	651	479.59	+	1.36	1.49e-09	2.03e-07
regulation of autophagy (GO:0010506)	317	227	167.25	+	1.36	0.000454	0.0215
microtubule cytoskeleton organization (GO:0000226)	521	373	274.88	+	1.36	6.67e-06	0.000488
RNA metabolic process (GO:0016070)	1403	1004	740.23	+	1.36	3.03e-14	8.66e-12
cilium assembly (GO:0060271)	302	216	159.34	+	1.36	0.00066	0.0291
chromosome organization (GO:0051276)	1021	730	538.68	+	1.36	1.85e-10	3.09e-08
cellular response to abiotic stimulus (GO:0071214)	319	228	168.31	+	1.35	0.000471	0.022
cellular response to environmental stimulus (GO:0104004)	319	228	168.31	+	1.35	0.000471	0.022
regulation of mRNA metabolic process (GO:1903311)	291	207	153.53	+	1.35	0.00103	0.0417
protein ubiquitination (GO:0016567)	661	470	348.75	+	1.35	6.47e-07	5.56e-05
nuclear division (GO:0000280)	304	216	160.39	+	1.35	0.000942	0.0387
localization within membrane (GO:0051668)	504	358	265.91	+	1.35	1.51e-05	0.00103
regulation of cellular catabolic process (GO:0031329)	813	577	428.94	+	1.35	3.41e-08	3.86e-06
non-membrane-bounded organelle assembly (GO:0140694)	303	215	159.86	+	1.34	0.000926	0.0383
response to oxidative stress (GO:0006979)	382	271	201.54	+	1.34	0.000209	0.0106
regulation of intracellular transport (GO:0032386)	343	243	180.97	+	1.34	0.000444	0.0211
cilium organization (GO:0044782)	336	238	177.27	+	1.34	0.000539	0.0245
RNA splicing (GO:0008380)	356	252	187.83	+	1.34	0.000347	0.017
protein modification by small protein conjugation (GO:0032446)	710	502	374.6	+	1.34	4.19e-07	3.74e-05
organelle organization (GO:0006996)	3360	2374	1772.75	+	1.34	6.38e-33	5.01e-30
protein localization to membrane (GO:0072657)	432	305	227.92	+	1.34	0.000102	0.00554
positive regulation of cell projection organization (GO:0031346)	350	247	184.66	+	1.34	0.000498	0.0232
cellular protein localization (GO:0034613)	1376	970	725.98	+	1.34	1.08e-12	2.29e-10
organelle assembly (GO:0070925)	738	520	389.37	+	1.34	3.54e-07	3.22e-05
negative regulation of protein modification process (GO:0031400)	500	352	263.8	+	1.33	3.07e-05	0.00198
cell projection assembly (GO:0030031)	405	285	213.68	+	1.33	0.000192	0.00979
cellular macromolecule localization (GO:0070727)	1386	975	731.26	+	1.33	1.47e-12	3.08e-10
negative regulation of protein phosphorylation (GO:0001933)	327	230	172.53	+	1.33	0.000865	0.0365
nucleobase-containing compound metabolic process (GO:0006139)	2474	1740	1305.29	+	1.33	1.16e-22	6.76e-20
chromatin organization (GO:0006325)	686	482	361.94	+	1.33	1.13e-06	9.33e-05
cellular nitrogen compound catabolic process (GO:0044270)	321	225	169.36	+	1.33	0.00107	0.0425
protein modification by small protein conjugation or removal (GO:0070647)	849	595	447.94	+	1.33	7.06e-08	7.54e-06
mRNA metabolic process (GO:0016071)	564	395	297.57	+	1.33	1.36e-05	0.000939
response to radiation (GO:0009314)	453	317	239	+	1.33	0.000122	0.00646
organelle fission (GO:0048285)	329	230	173.58	+	1.33	0.00104	0.042
regulation of protein localization (GO:0032880)	853	596	450.05	+	1.32	1.01e-07	1.04e-05
negative regulation of organelle organization (GO:0010639)	335	234	176.75	+	1.32	0.000984	0.0402
establishment of organelle localization (GO:0051656)	348	243	183.61	+	1.32	0.000888	0.0372
nucleobase-containing compound biosynthetic process (GO:0034654)	738	515	389.37	+	1.32	8.73e-07	7.34e-05
RNA biosynthetic process (GO:0032774)	407	284	214.73	+	1.32	0.000312	0.0155
in utero embryonic development (GO:0001701)	367	256	193.63	+	1.32	0.000651	0.0288
protein localization (GO:0008104)	1901	1326	1002.97	+	1.32	3.33e-16	1.05e-13
DNA metabolic process (GO:0006259)	714	498	376.71	+	1.32	1.49e-06	0.000121
heterocycle metabolic process (GO:0046483)	2625	1828	1384.96	+	1.32	1.69e-22	9.48e-20
regulation of cellular localization (GO:0060341)	820	571	432.64	+	1.32	2.73e-07	2.57e-05
transcription, DNA-templated (GO:0006351)	394	274	207.88	+	1.32	0.000464	0.0218
nucleic acid-templated transcription (GO:0097659)	395	274	208.4	+	1.31	0.000546	0.0247
heterocycle biosynthetic process (GO:0018130)	809	560	426.83	+	1.31	5.6e-07	4.86e-05
cellular aromatic compound metabolic process (GO:0006725)	2688	1859	1418.2	+	1.31	6.36e-22	3.33e-19
macromolecule biosynthetic process (GO:0009059)	1391	962	733.9	+	1.31	2.8e-11	5.44e-09
cellular macromolecule biosynthetic process (GO:0034645)	1368	946	721.76	+	1.31	4.28e-11	8e-09
negative regulation of phosphorylation (GO:0042326)	369	255	194.69	+	1.31	0.000903	0.0377
establishment of localization in cell (GO:0051649)	1618	1117	853.66	+	1.31	7.81e-13	1.68e-10
positive regulation of organelle organization (GO:0010638)	583	402	307.59	+	1.31	3.22e-05	0.00205
negative regulation of intracellular signal transduction (GO:1902532)	501	345	264.33	+	1.31	0.000136	0.00708
cytoskeleton organization (GO:0007010)	1169	804	616.77	+	1.3	3.13e-09	4.06e-07
positive regulation of proteolysis (GO:0045862)	371	255	195.74	+	1.3	0.00123	0.0477
cellular protein-containing complex assembly (GO:0034622)	780	536	411.53	+	1.3	1.82e-06	0.000146
regulation of organelle organization (GO:0033043)	1189	816	627.32	+	1.3	3.05e-09	4e-07
cellular macromolecule metabolic process (GO:0044260)	4442	3048	2343.62	+	1.3	4.29e-37	4.5e-34
cellular protein metabolic process (GO:0044267)	3219	2201	1698.36	+	1.3	1.42e-24	9.27e-22
cellular component biogenesis (GO:0044085)	2481	1696	1308.98	+	1.3	1.89e-18	7.44e-16
cellular localization (GO:0051641)	2264	1547	1194.49	+	1.3	1.08e-16	3.61e-14
generation of precursor metabolites and energy (GO:0006091)	391	267	206.29	+	1.29	0.00121	0.0472
regulation of cell projection organization (GO:0031344)	643	439	339.25	+	1.29	2.66e-05	0.00173
regulation of plasma membrane bounded cell projection organization (GO:0120035)	626	427	330.28	+	1.29	3.72e-05	0.00233
carbohydrate derivative biosynthetic process (GO:1901137)	539	367	284.38	+	1.29	0.000147	0.00766
microtubule-based process (GO:0007017)	765	520	403.62	+	1.29	6.84e-06	0.000498
regulation of neuron projection development (GO:0010975)	443	301	233.73	+	1.29	0.000681	0.0297
organic cyclic compound metabolic process (GO:1901360)	2922	1985	1541.66	+	1.29	6e-21	2.86e-18
embryo development ending in birth or egg hatching (GO:0009792)	633	430	333.97	+	1.29	4.64e-05	0.00288
macromolecule modification (GO:0043412)	2825	1919	1490.48	+	1.29	3.41e-20	1.49e-17
negative regulation of phosphorus metabolic process (GO:0010563)	424	288	223.7	+	1.29	0.000927	0.0382
negative regulation of phosphate metabolic process (GO:0045936)	423	287	223.18	+	1.29	0.00105	0.042
cellular nitrogen compound metabolic process (GO:0034641)	3193	2165	1684.64	+	1.29	9.12e-23	5.51e-20
regulation of cellular component organization (GO:0051128)	2359	1598	1244.62	+	1.28	2.83e-16	9.08e-14
cellular protein modification process (GO:0006464)	2610	1768	1377.05	+	1.28	4.05e-18	1.55e-15
protein modification process (GO:0036211)	2610	1768	1377.05	+	1.28	4.05e-18	1.52e-15
organonitrogen compound catabolic process (GO:1901565)	1029	697	542.9	+	1.28	2.14e-07	2.03e-05
mRNA processing (GO:0006397)	437	296	230.56	+	1.28	0.000949	0.0388
aromatic compound biosynthetic process (GO:0019438)	821	556	433.16	+	1.28	3.99e-06	0.000305
chordate embryonic development (GO:0043009)	613	415	323.42	+	1.28	8.17e-05	0.00462
phosphorylation (GO:0016310)	874	591	461.13	+	1.28	2.23e-06	0.000177
positive regulation of apoptotic process (GO:0043065)	509	344	268.55	+	1.28	0.000393	0.0189
peptidyl-amino acid modification (GO:0018193)	851	575	448.99	+	1.28	3.32e-06	0.000256
positive regulation of cellular component organization (GO:0051130)	1119	756	590.39	+	1.28	8.09e-08	8.59e-06
nitrogen compound transport (GO:0071705)	1578	1066	832.56	+	1.28	1.05e-10	1.87e-08
organophosphate biosynthetic process (GO:0090407)	490	331	258.53	+	1.28	0.000535	0.0244
regulation of establishment of protein localization (GO:0070201)	541	365	285.43	+	1.28	0.000258	0.0129
protein phosphorylation (GO:0006468)	683	460	360.35	+	1.28	4.3e-05	0.00268
cellular component assembly (GO:0022607)	2251	1514	1187.64	+	1.27	1.19e-14	3.54e-12
macromolecule localization (GO:0033036)	2308	1551	1217.71	+	1.27	6.3e-15	1.94e-12
negative regulation of cellular component organization (GO:0051129)	722	485	380.93	+	1.27	3.46e-05	0.00219
negative regulation of signal transduction (GO:0009968)	1204	808	635.23	+	1.27	6.32e-08	6.9e-06
actin cytoskeleton organization (GO:0030036)	539	361	284.38	+	1.27	0.000425	0.0203
carbohydrate metabolic process (GO:0005975)	469	314	247.45	+	1.27	0.00105	0.0421
regulation of protein transport (GO:0051223)	516	345	272.24	+	1.27	0.000629	0.0282
organic cyclic compound biosynthetic process (GO:1901362)	948	633	500.17	+	1.27	2.99e-06	0.000232
cellular nitrogen compound biosynthetic process (GO:0044271)	1289	860	680.08	+	1.26	4.24e-08	4.73e-06
cellular catabolic process (GO:0044248)	1615	1077	852.08	+	1.26	6.67e-10	9.8e-08
positive regulation of cell death (GO:0010942)	587	391	309.7	+	1.26	0.000331	0.0163
positive regulation of programmed cell death (GO:0043068)	524	349	276.46	+	1.26	0.000687	0.0299
protein-containing complex assembly (GO:0065003)	1185	789	625.21	+	1.26	2.13e-07	2.06e-05
actin filament-based process (GO:0030029)	599	398	316.03	+	1.26	0.00033	0.0163
apoptotic process (GO:0006915)	905	601	477.48	+	1.26	8.73e-06	0.000621
positive regulation of cellular component biogenesis (GO:0044089)	514	341	271.19	+	1.26	0.00102	0.0414
phosphorus metabolic process (GO:0006793)	1779	1179	938.61	+	1.26	2.56e-10	4.1e-08
phosphate-containing compound metabolic process (GO:0006796)	1758	1164	927.53	+	1.25	3.95e-10	6.09e-08
regulation of cellular component biogenesis (GO:0044087)	950	629	501.22	+	1.25	7.3e-06	0.000527
cellular biosynthetic process (GO:0044249)	2293	1518	1209.8	+	1.25	3.97e-13	8.66e-11
positive regulation of nucleobase-containing compound metabolic process (GO:0045935)	1902	1257	1003.5	+	1.25	9.4e-11	1.7e-08
cellular metabolic process (GO:0044237)	7029	4642	3708.53	+	1.25	1.86e-50	4.18e-47
biosynthetic process (GO:0009058)	2420	1598	1276.8	+	1.25	1.4e-13	3.56e-11
organic substance biosynthetic process (GO:1901576)	2354	1554	1241.98	+	1.25	3.64e-13	8.05e-11
negative regulation of cell communication (GO:0010648)	1301	858	686.41	+	1.25	1.88e-07	1.84e-05
nitrogen compound metabolic process (GO:0006807)	6360	4193	3355.56	+	1.25	1.03e-42	1.47e-39
programmed cell death (GO:0012501)	942	621	497	+	1.25	1.24e-05	0.000869
negative regulation of signaling (GO:0023057)	1305	860	688.52	+	1.25	1.95e-07	1.9e-05
cellular component organization or biogenesis (GO:0071840)	5496	3620	2899.71	+	1.25	1.83e-34	1.6e-31
protein metabolic process (GO:0019538)	3807	2506	2008.59	+	1.25	1.22e-21	5.98e-19
intracellular signal transduction (GO:0035556)	1464	963	772.41	+	1.25	3.97e-08	4.45e-06
regulation of transferase activity (GO:0051338)	873	574	460.6	+	1.25	3.14e-05	0.00201
cell death (GO:0008219)	978	643	516	+	1.25	1.07e-05	0.000755
protein-containing complex subunit organization (GO:0043933)	1337	879	705.41	+	1.25	1.82e-07	1.79e-05
plasma membrane bounded cell projection organization (GO:0120036)	1068	701	563.48	+	1.24	4.55e-06	0.000344
cell projection organization (GO:0030030)	1119	734	590.39	+	1.24	2.77e-06	0.000215
macromolecule metabolic process (GO:0043170)	5743	3766	3030.03	+	1.24	4.04e-35	3.73e-32
positive regulation of RNA metabolic process (GO:0051254)	1737	1139	916.45	+	1.24	3.04e-09	4.01e-07
negative regulation of cellular protein metabolic process (GO:0032269)	962	630	507.55	+	1.24	1.89e-05	0.00126
cellular component organization (GO:0016043)	5298	3463	2795.24	+	1.24	1.49e-30	1.12e-27
organonitrogen compound biosynthetic process (GO:1901566)	1250	817	659.5	+	1.24	1.03e-06	8.55e-05
regulation of protein kinase activity (GO:0045859)	631	412	332.92	+	1.24	0.000724	0.0313
gene expression (GO:0010467)	1992	1300	1050.99	+	1.24	3.84e-10	5.97e-08
regulation of kinase activity (GO:0043549)	752	490	396.76	+	1.24	0.000228	0.0115
response to abiotic stimulus (GO:0009628)	1125	733	593.55	+	1.23	5.88e-06	0.000436
positive regulation of macromolecule biosynthetic process (GO:0010557)	1847	1203	974.48	+	1.23	2.93e-09	3.93e-07
carbohydrate derivative metabolic process (GO:1901135)	922	600	486.45	+	1.23	4.81e-05	0.00297
negative regulation of biosynthetic process (GO:0009890)	1649	1073	870.02	+	1.23	2.85e-08	3.25e-06
negative regulation of cellular biosynthetic process (GO:0031327)	1616	1051	852.61	+	1.23	4.39e-08	4.86e-06
primary metabolic process (GO:0044238)	6869	4466	3624.11	+	1.23	7.17e-42	9.39e-39
organic substance catabolic process (GO:1901575)	1587	1031	837.31	+	1.23	6.99e-08	7.52e-06
tube morphogenesis (GO:0035239)	644	418	339.78	+	1.23	0.000907	0.0378
negative regulation of cellular macromolecule biosynthetic process (GO:2000113)	1547	1004	816.2	+	1.23	1.28e-07	1.31e-05
negative regulation of macromolecule biosynthetic process (GO:0010558)	1558	1010	822.01	+	1.23	1.39e-07	1.41e-05
regulation of growth (GO:0040008)	659	427	347.69	+	1.23	0.00082	0.0349
catabolic process (GO:0009056)	1882	1218	992.95	+	1.23	6.17e-09	7.34e-07
circulatory system development (GO:0072359)	870	563	459.02	+	1.23	0.000123	0.00648
negative regulation of protein metabolic process (GO:0051248)	1028	665	542.38	+	1.23	2.92e-05	0.00189
positive regulation of RNA biosynthetic process (GO:1902680)	1613	1042	851.02	+	1.22	1.35e-07	1.38e-05
positive regulation of nucleic acid-templated transcription (GO:1903508)	1611	1040	849.97	+	1.22	1.49e-07	1.5e-05
positive regulation of transcription, DNA-templated (GO:0045893)	1611	1040	849.97	+	1.22	1.49e-07	1.49e-05
positive regulation of nitrogen compound metabolic process (GO:0051173)	2992	1931	1578.59	+	1.22	8.47e-14	2.22e-11
regulation of anatomical structure morphogenesis (GO:0022603)	908	585	479.06	+	1.22	0.000132	0.00691
regulation of protein metabolic process (GO:0051246)	2492	1605	1314.79	+	1.22	3.39e-11	6.51e-09
organonitrogen compound metabolic process (GO:1901564)	4787	3083	2525.64	+	1.22	3.49e-23	2.19e-20
positive regulation of cellular biosynthetic process (GO:0031328)	1949	1255	1028.3	+	1.22	8.07e-09	9.47e-07
positive regulation of biosynthetic process (GO:0009891)	1985	1278	1047.29	+	1.22	5.95e-09	7.14e-07
organophosphate metabolic process (GO:0019637)	833	536	439.49	+	1.22	0.000278	0.0138
organic substance transport (GO:0071702)	1927	1239	1016.69	+	1.22	1.35e-08	1.57e-06
regulation of cellular protein metabolic process (GO:0032268)	2328	1495	1228.26	+	1.22	3.33e-10	5.24e-08
negative regulation of response to stimulus (GO:0048585)	1559	1001	822.53	+	1.22	5.37e-07	4.74e-05
positive regulation of cellular metabolic process (GO:0031325)	3186	2045	1680.95	+	1.22	5.44e-14	1.47e-11
embryo development (GO:0009790)	991	636	522.86	+	1.22	9.17e-05	0.0051
regulation of protein modification process (GO:0031399)	1483	951	782.44	+	1.22	1.29e-06	0.000105
regulation of intracellular signal transduction (GO:1902531)	1655	1060	873.18	+	1.21	3.17e-07	2.94e-05
negative regulation of nucleobase-containing compound metabolic process (GO:0045934)	1538	985	811.45	+	1.21	8.9e-07	7.44e-05
negative regulation of transcription by RNA polymerase II (GO:0000122)	932	596	491.73	+	1.21	0.000195	0.00988
negative regulation of cellular metabolic process (GO:0031324)	2546	1624	1343.28	+	1.21	1.91e-10	3.16e-08
negative regulation of RNA metabolic process (GO:0051253)	1433	912	756.06	+	1.21	5.05e-06	0.000376
metabolic process (GO:0008152)	7882	5013	4158.57	+	1.21	3.07e-41	3.71e-38
negative regulation of nucleic acid-templated transcription (GO:1903507)	1324	842	698.55	+	1.21	1.31e-05	0.000914
tube development (GO:0035295)	845	537	445.83	+	1.2	0.000636	0.0283
negative regulation of transcription, DNA-templated (GO:0045892)	1322	840	697.49	+	1.2	1.44e-05	0.000989
regulation of cell migration (GO:0030334)	894	568	471.68	+	1.2	0.000428	0.0204
organic substance metabolic process (GO:0071704)	7404	4704	3906.38	+	1.2	7.59e-37	7.45e-34
positive regulation of macromolecule metabolic process (GO:0010604)	3382	2148	1784.36	+	1.2	1.89e-13	4.57e-11
negative regulation of RNA biosynthetic process (GO:1902679)	1326	842	699.6	+	1.2	1.48e-05	0.00101
negative regulation of nitrogen compound metabolic process (GO:0051172)	2380	1511	1255.7	+	1.2	2.45e-09	3.33e-07
anatomical structure formation involved in morphogenesis (GO:0048646)	881	559	464.82	+	1.2	0.000535	0.0245
positive regulation of protein metabolic process (GO:0051247)	1455	923	767.66	+	1.2	6.45e-06	0.000474
regulation of catalytic activity (GO:0050790)	2393	1517	1262.56	+	1.2	2.96e-09	3.94e-07
positive regulation of metabolic process (GO:0009893)	3675	2327	1938.94	+	1.2	2.76e-14	8.03e-12
neurogenesis (GO:0022008)	1361	861	718.07	+	1.2	1.84e-05	0.00123
positive regulation of molecular function (GO:0044093)	1497	946	789.82	+	1.2	7.55e-06	0.000542
regulation of response to stress (GO:0080134)	1240	782	654.23	+	1.2	5.96e-05	0.00353
positive regulation of catalytic activity (GO:0043085)	1134	714	598.3	+	1.19	0.000154	0.00801
regulation of phosphorylation (GO:0042325)	1236	778	652.12	+	1.19	7.82e-05	0.00445
regulation of signal transduction (GO:0009966)	2867	1804	1512.64	+	1.19	2.86e-10	4.54e-08
proteolysis (GO:0006508)	1216	765	641.57	+	1.19	9.34e-05	0.00515
generation of neurons (GO:0048699)	1237	778	652.65	+	1.19	8.67e-05	0.00487
regulation of cell motility (GO:2000145)	950	597	501.22	+	1.19	0.00067	0.0293
regulation of molecular function (GO:0065009)	3060	1918	1614.47	+	1.19	1.52e-10	2.56e-08
negative regulation of cellular process (GO:0048523)	4785	2997	2524.58	+	1.19	3.15e-17	1.08e-14
positive regulation of transcription by RNA polymerase II (GO:0045944)	1185	742	625.21	+	1.19	0.000187	0.00957
negative regulation of metabolic process (GO:0009892)	2952	1848	1557.49	+	1.19	5e-10	7.55e-08
regulation of phosphate metabolic process (GO:0019220)	1379	863	727.57	+	1.19	4.97e-05	0.00303
regulation of phosphorus metabolic process (GO:0051174)	1379	863	727.57	+	1.19	4.97e-05	0.00301
negative regulation of macromolecule metabolic process (GO:0010605)	2737	1712	1444.05	+	1.19	3.15e-09	4.05e-07
regulation of nucleobase-containing compound metabolic process (GO:0019219)	3931	2458	2074.01	+	1.19	1.87e-13	4.6e-11
response to organonitrogen compound (GO:0010243)	984	615	519.16	+	1.18	0.000812	0.0347
regulation of cellular metabolic process (GO:0031323)	5928	3705	3127.64	+	1.18	3.76e-22	2.04e-19
regulation of macromolecule biosynthetic process (GO:0010556)	3935	2459	2076.12	+	1.18	2.13e-13	5.01e-11
regulation of cellular macromolecule biosynthetic process (GO:2000112)	3906	2440	2060.82	+	1.18	3.17e-13	7.22e-11
positive regulation of cellular protein metabolic process (GO:0032270)	1366	853	720.71	+	1.18	6.78e-05	0.00396
regulation of cellular component movement (GO:0051270)	1025	640	540.79	+	1.18	0.000634	0.0282
regulation of primary metabolic process (GO:0080090)	5707	3563	3011.03	+	1.18	8.42e-21	3.89e-18
regulation of biosynthetic process (GO:0009889)	4152	2591	2190.61	+	1.18	5.07e-14	1.4e-11
regulation of developmental process (GO:0050793)	2368	1477	1249.37	+	1.18	8.34e-08	8.79e-06
regulation of cellular biosynthetic process (GO:0031326)	4088	2549	2156.84	+	1.18	1.22e-13	3.15e-11
nervous system development (GO:0007399)	2193	1367	1157.04	+	1.18	3.21e-07	2.95e-05
regulation of nitrogen compound metabolic process (GO:0051171)	5537	3449	2921.34	+	1.18	1.87e-19	7.93e-17
regulation of protein phosphorylation (GO:0001932)	1086	676	572.98	+	1.18	0.000549	0.0248
regulation of locomotion (GO:0040012)	990	616	522.33	+	1.18	0.00111	0.0437
regulation of cell communication (GO:0010646)	3242	2017	1710.49	+	1.18	2.5e-10	4.05e-08
regulation of signaling (GO:0023051)	3257	2026	1718.41	+	1.18	2.2e-10	3.6e-08
negative regulation of biological process (GO:0048519)	5187	3223	2736.68	+	1.18	2.19e-17	7.81e-15
positive regulation of signal transduction (GO:0009967)	1460	907	770.3	+	1.18	6.89e-05	0.00398
regulation of programmed cell death (GO:0043067)	1456	904	768.19	+	1.18	7.4e-05	0.00423
response to nitrogen compound (GO:1901698)	1071	664	565.06	+	1.18	0.000881	0.037
regulation of apoptotic process (GO:0042981)	1426	884	752.36	+	1.17	0.000101	0.00553
anatomical structure morphogenesis (GO:0009653)	2130	1319	1123.8	+	1.17	1.56e-06	0.000126
regulation of RNA metabolic process (GO:0051252)	3698	2286	1951.08	+	1.17	4.9e-11	9.05e-09
regulation of cell death (GO:0010941)	1593	983	840.47	+	1.17	6.29e-05	0.00369
positive regulation of cellular process (GO:0048522)	5580	3442	2944.03	+	1.17	1.92e-17	7.03e-15
positive regulation of signaling (GO:0023056)	1639	1011	864.74	+	1.17	4.97e-05	0.003
regulation of metabolic process (GO:0019222)	6586	4061	3474.8	+	1.17	1e-21	5.09e-19
regulation of macromolecule metabolic process (GO:0060255)	6083	3747	3209.41	+	1.17	3.32e-19	1.37e-16
positive regulation of cell communication (GO:0010647)	1632	1004	861.05	+	1.17	6.87e-05	0.004
regulation of localization (GO:0032879)	2709	1664	1429.28	+	1.16	1.71e-07	1.7e-05
regulation of nucleic acid-templated transcription (GO:1903506)	3416	2090	1802.29	+	1.16	5.3e-09	6.46e-07
regulation of RNA biosynthetic process (GO:2001141)	3421	2093	1804.93	+	1.16	4.94e-09	6.07e-07
regulation of transcription, DNA-templated (GO:0006355)	3415	2089	1801.77	+	1.16	5.79e-09	7e-07
regulation of multicellular organismal development (GO:2000026)	1294	790	682.72	+	1.16	0.000918	0.0381
positive regulation of developmental process (GO:0051094)	1267	773	668.47	+	1.16	0.00106	0.0421
positive regulation of biological process (GO:0048518)	6062	3692	3198.33	+	1.15	1.65e-16	5.4e-14
regulation of cell differentiation (GO:0045595)	1496	910	789.3	+	1.15	0.00046	0.0217
regulation of gene expression (GO:0010468)	4749	2884	2505.59	+	1.15	9.1e-12	1.81e-09
cell development (GO:0048468)	1623	983	856.3	+	1.15	0.000386	0.0186
small molecule metabolic process (GO:0044281)	1547	933	816.2	+	1.14	0.000824	0.035
response to oxygen-containing compound (GO:1901700)	1567	944	826.76	+	1.14	0.00088	0.0371
response to organic substance (GO:0010033)	2688	1615	1418.2	+	1.14	9.96e-06	0.000705
regulation of transcription by RNA polymerase II (GO:0006357)	2538	1522	1339.06	+	1.14	2.56e-05	0.00167
regulation of cell population proliferation (GO:0042127)	1650	989	870.55	+	1.14	0.000987	0.0402
tissue development (GO:0009888)	1597	957	842.58	+	1.14	0.00122	0.0472
multicellular organism development (GO:0007275)	4525	2708	2387.41	+	1.13	4.18e-09	5.21e-07
regulation of response to stimulus (GO:0048583)	3805	2275	2007.53	+	1.13	1.73e-07	1.71e-05
anatomical structure development (GO:0048856)	5001	2986	2638.55	+	1.13	6.75e-10	9.82e-08
developmental process (GO:0032502)	5565	3321	2936.12	+	1.13	3.79e-11	7.18e-09
localization (GO:0051179)	5081	3029	2680.75	+	1.13	7.53e-10	1.08e-07
system development (GO:0048731)	4169	2485	2199.58	+	1.13	6.61e-08	7.17e-06
cellular response to organic substance (GO:0071310)	1980	1179	1044.66	+	1.13	0.000556	0.025
cellular developmental process (GO:0048869)	3463	2060	1827.09	+	1.13	2.33e-06	0.000184
establishment of localization (GO:0051234)	3911	2314	2063.46	+	1.12	1.22e-06	9.99e-05
cell differentiation (GO:0030154)	3403	2010	1795.44	+	1.12	1.17e-05	0.00082
animal organ development (GO:0048513)	3079	1815	1624.49	+	1.12	4.96e-05	0.00304
transport (GO:0006810)	3752	2193	1979.57	+	1.11	2.55e-05	0.00167
response to stress (GO:0006950)	3336	1948	1760.09	+	1.11	0.000102	0.00555
cellular response to chemical stimulus (GO:0070887)	2567	1497	1354.36	+	1.11	0.00101	0.041
regulation of biological quality (GO:0065008)	3705	2152	1954.77	+	1.1	9.05e-05	0.00506
cellular process (GO:0009987)	15074	8744	7953.1	+	1.1	1.55e-47	3.04e-44
regulation of cellular process (GO:0050794)	11076	6261	5843.74	+	1.07	7.57e-11	1.38e-08
regulation of biological process (GO:0050789)	11528	6509	6082.22	+	1.07	2.06e-11	4.05e-09
biological regulation (GO:0065007)	12249	6902	6462.62	+	1.07	2.59e-12	5.23e-10
biological_process (GO:0008150)	17698	9931	9337.53	+	1.06	3.36e-47	5.86e-44
response to biotic stimulus (GO:0009607)	1418	645	748.14	-	0.86	0.00122	0.0472
response to other organism (GO:0051707)	1372	618	723.87	-	0.85	0.000708	0.0307
response to external biotic stimulus (GO:0043207)	1373	618	724.4	-	0.85	0.000651	0.0288
immune system process (GO:0002376)	2370	1053	1250.42	-	0.84	7.34e-07	6.24e-05
defense response (GO:0006952)	1387	591	731.79	-	0.81	6.12e-06	0.000452
defense response to other organism (GO:0098542)	989	409	521.8	-	0.78	1.79e-05	0.0012
innate immune response (GO:0045087)	783	322	413.11	-	0.78	0.00011	0.00592
system process (GO:0003008)	2040	801	1076.31	-	0.74	4.04e-14	1.13e-11
response to bacterium (GO:0009617)	722	278	380.93	-	0.73	4.16e-06	0.000316
immune response-regulating signaling pathway (GO:0002764)	363	137	191.52	-	0.72	0.000632	0.0282
immune response (GO:0006955)	1678	628	885.32	-	0.71	7.68e-15	2.32e-12
activation of immune response (GO:0002253)	338	124	178.33	-	0.7	0.000381	0.0184
immune effector process (GO:0002252)	435	158	229.51	-	0.69	3.36e-05	0.00213
phagocytosis (GO:0006909)	249	87	131.37	-	0.66	0.000795	0.034
nervous system process (GO:0050877)	1418	482	748.14	-	0.64	7.77e-19	3.13e-16
immune response-regulating cell surface receptor signaling pathway (GO:0002768)	290	98	153.01	-	0.64	8.44e-05	0.00475
leukocyte mediated immunity (GO:0002443)	282	93	148.78	-	0.63	5.01e-05	0.00301
immune response-activating cell surface receptor signaling pathway (GO:0002429)	263	86	138.76	-	0.62	7.04e-05	0.00405
immune response-activating signal transduction (GO:0002757)	263	86	138.76	-	0.62	7.04e-05	0.00404
lymphocyte mediated immunity (GO:0002449)	235	76	123.99	-	0.61	0.000121	0.00645
Unclassified (UNCLASSIFIED)	2897	935	1528.47	-	0.61	3.36e-47	5.27e-44
adaptive immune response based on somatic recombination of immune receptors built from immunoglobulin superfamily domains (GO:0002460)	245	78	129.26	-	0.6	5.97e-05	0.00352
regulation of B cell activation (GO:0050864)	216	68	113.96	-	0.6	0.000124	0.00653
antigen receptor-mediated signaling pathway (GO:0050851)	216	64	113.96	-	0.56	2.81e-05	0.00182
cell recognition (GO:0008037)	228	66	120.29	-	0.55	8.12e-06	0.00058
neuropeptide signaling pathway (GO:0007218)	109	30	57.51	-	0.52	0.0012	0.0469
sensory perception (GO:0007600)	978	257	516	-	0.5	6.71e-27	4.79e-24
mononuclear cell migration (GO:0071674)	107	28	56.45	-	0.5	0.000534	0.0245
G protein-coupled receptor signaling pathway (GO:0007186)	1216	316	641.57	-	0.49	2.61e-34	2.16e-31
positive regulation of B cell activation (GO:0050871)	171	44	90.22	-	0.49	7.05e-06	0.000511
antimicrobial humoral response (GO:0019730)	141	35	74.39	-	0.47	2.24e-05	0.00148
B cell mediated immunity (GO:0019724)	183	44	96.55	-	0.46	5.4e-07	4.74e-05
immunoglobulin mediated immune response (GO:0016064)	179	42	94.44	-	0.44	3.79e-07	3.42e-05
humoral immune response (GO:0006959)	337	79	177.8	-	0.44	2.23e-12	4.55e-10
killing of cells of other organism (GO:0031640)	86	20	45.37	-	0.44	0.000463	0.0218
defense response to bacterium (GO:0042742)	350	80	184.66	-	0.43	2.4e-13	5.54e-11
adaptive immune response (GO:0002250)	640	141	337.67	-	0.42	7.46e-25	5.1e-22
lymphocyte migration (GO:0072676)	75	16	39.57	-	0.4	0.000539	0.0245
membrane invagination (GO:0010324)	148	31	78.09	-	0.4	3.49e-07	3.19e-05
plasma membrane invagination (GO:0099024)	141	26	74.39	-	0.35	4.8e-08	5.28e-06
detection of stimulus (GO:0051606)	694	118	366.16	-	0.32	1.5e-38	1.69e-35
immunoglobulin production (GO:0002377)	155	26	81.78	-	0.32	1.32e-09	1.83e-07
production of molecular mediator of immune response (GO:0002440)	158	26	83.36	-	0.31	6.46e-10	9.66e-08
complement activation (GO:0006956)	139	21	73.34	-	0.29	9.73e-10	1.36e-07
humoral immune response mediated by circulating immunoglobulin (GO:0002455)	128	19	67.53	-	0.28	4.6e-09	5.69e-07
detection of chemical stimulus involved in sensory perception of taste (GO:0050912)	42	6	22.16	-	0.27	0.000734	0.0315
B cell receptor signaling pathway (GO:0050853)	130	18	68.59	-	0.26	9.44e-10	1.34e-07
phagocytosis, engulfment (GO:0006911)	132	17	69.64	-	0.24	1.17e-10	2.04e-08
complement activation, classical pathway (GO:0006958)	124	15	65.42	-	0.23	1.48e-10	2.53e-08
lymphocyte chemotaxis (GO:0048247)	50	6	26.38	-	0.23	6.14e-05	0.00362
detection of chemical stimulus involved in sensory perception of bitter taste (GO:0001580)	36	4	18.99	-	0.21	0.000661	0.029
detection of stimulus involved in sensory perception (GO:0050906)	558	46	294.4	-	0.16	1.21e-55	3.16e-52
sensory perception of chemical stimulus (GO:0007606)	542	40	285.96	-	0.14	2.51e-57	7.89e-54
detection of chemical stimulus (GO:0009593)	524	34	276.46	-	0.12	5.55e-59	2.18e-55
phagocytosis, recognition (GO:0006910)	107	6	56.45	-	0.11	1.69e-13	4.22e-11
sensory perception of smell (GO:0007608)	468	19	246.92	-	0.08	2.76e-62	1.45e-58
detection of chemical stimulus involved in sensory perception (GO:0050907)	488	14	257.47	-	0.05	8.66e-71	6.8e-67
detection of chemical stimulus involved in sensory perception of smell (GO:0050911)	443	6	233.73	-	0.03	2.03e-72	3.19e-68
cellular glucuronidation (GO:0052695)	19	0	10.02	-	< 0.01	0.000414	0.0199
