# Supplementary material for: Knockdown of death receptor 5 antisense long noncoding RNA and cisplatin treatment modulate similar macromolecular and metabolic changes in HeLa cells
Source: Turk J Biol. 2022 Dec 5;46(6):488–500. doi: 10.55730/1300-0152.2634 (PMC10387844; doi:10.55730/1300-0152.2634)
Supplement: Supplementary file 4 [file BIY-2208-47_0_Supplementary_Table_3.xlsx]

## Sheet: Sheet1
Differentially Expressed Metabolic Genes in Cisplatin-treated and DR5-AS Knockdown HeLa Cells
GeneID	GeneName	DR5AS_log2FC	CP_log2_FC
ENSG00000140465	CYP1A1	3.49982	1.93213
ENSG00000183876	ARSI	3.05003	4.37592
ENSG00000175040	CHST2	2.62191	2.79198
ENSG00000138207	RBP4	2.48889	4.20638
ENSG00000148344	PTGES	2.32357	0.995383
ENSG00000105559	PLEKHA4	2.31126	2.77834
ENSG00000114268	PFKFB4	2.27122	3.23748
ENSG00000168389	MFSD2A	2.2402	4.08634
ENSG00000170745	KCNS3	2.04572	-2.32246
ENSG00000158825	CDA	2.00081	1.32373
ENSG00000162769	FLVCR1	1.91819	0.886147
ENSG00000124145	SDC4	1.86441	2.37197
ENSG00000167600	CYP2S1	1.81584	0.603727
ENSG00000104267	CA2	1.67679	3.21349
ENSG00000197142	ACSL5	1.62591	1.81216
ENSG00000147872	PLIN2	1.59721	1.55497
ENSG00000164687	FABP5	1.58312	1.64177
ENSG00000148677	ANKRD1	1.55084	-1.75
ENSG00000143845	ETNK2	1.54611	1.38115
ENSG00000163624	CDS1	1.52415	-3.06818
ENSG00000133997	MED6	1.46351	0.683242
ENSG00000135318	NT5E	1.43465	-0.359544
ENSG00000131480	AOC2	1.43044	5.10349
ENSG00000164776	PHKG1	1.42974	-0.395461
ENSG00000142546	NOSIP	1.3948	2.19359
ENSG00000080824	HSP90AA1	1.32813	1.31571
ENSG00000183696	UPP1	1.26345	2.22972
ENSG00000131979	GCH1	1.23855	0.713154
ENSG00000176387	HSD11B2	1.23734	0.93419
ENSG00000087253	LPCAT2	1.23074	0.440532
ENSG00000105355	PLIN3	1.21426	1.25627
ENSG00000118402	ELOVL4	1.20866	2.07574
ENSG00000095303	PTGS1	1.20262	0.90539
ENSG00000130589	RP4-697K14.7	1.20004	4.24294
ENSG00000169692	AGPAT2	1.19621	2.68448
ENSG00000130021	HDHD1A	1.16806	-1.52187
ENSG00000101146	RAE1	1.1665	1.07663
ENSG00000130164	LDLR	1.14614	-0.612956
ENSG00000188191	PRKAR1B	1.1405	-1.827
ENSG00000130821	SLC6A8	1.13437	2.06901
ENSG00000158201	ABHD3	1.12796	0.741627
ENSG00000052802	SC4MOL	1.10725	-1.22615
ENSG00000179598	PLD6	1.10032	0.622367
ENSG00000198682	PAPSS2	1.0999	0.564719
ENSG00000171428	NAT1	1.09767	2.07833
ENSG00000179988	PSTK	1.09081	0.656507
ENSG00000104549	SQLE	1.07381	-0.431687
ENSG00000123836	PFKFB2	1.02658	-0.315679
ENSG00000180089	TMEM86B	1.01168	2.0573
ENSG00000133805	AMPD3	1.0044	0.843342
ENSG00000138678	AGPAT9	1.00196	0.773694
ENSG00000196743	GM2A	-1.00585	-0.588367
ENSG00000116761	CTH	-1.00829	-2.28257
ENSG00000184719	RNLS	-1.02446	-1.22579
ENSG00000181019	NQO1	-1.02476	-0.441876
ENSG00000119711	ALDH6A1	-1.02477	-2.77855
ENSG00000162390	ACOT11	-1.03587	-2.67543
ENSG00000138061	CYP1B1	-1.03916	-0.303345
ENSG00000005249	PRKAR2B	-1.04289	-2.61431
ENSG00000164089	AGXT2L1	-1.05936	-3.34606
ENSG00000123104	ITPR2	-1.06444	-3.39839
ENSG00000103257	SLC7A5	-1.08229	-1.86687
ENSG00000105379	ETFB	-1.08328	0.846325
ENSG00000079739	PGM1	-1.08914	-1.56755
ENSG00000240303	ACAD11	-1.09356	-2.54668
ENSG00000186350	RXRA	-1.09591	-1.72342
ENSG00000205808	PPAPDC2	-1.09943	-1.80499
ENSG00000152642	GPD1L	-1.11343	-2.07063
ENSG00000118705	RPN2	-1.12321	-0.717503
ENSG00000159267	HLCS	-1.1271	-3.08672
ENSG00000079156	OSBPL6	-1.12971	-3.86154
ENSG00000106733	C9orf95	-1.146	-2.57898
ENSG00000143344	RGL1	-1.14772	-4.84726
ENSG00000116353	MECR	-1.15068	-0.445052
ENSG00000131069	ACSS2	-1.15867	-1.94146
ENSG00000137944	CCBL2	-1.16278	-1.41492
ENSG00000138030	KHK	-1.1643	-0.683236
ENSG00000164494	PDSS2	-1.16712	-3.10928
ENSG00000150961	SEC24D	-1.16835	-1.49897
ENSG00000111275	ALDH2	-1.17717	-1.28755
ENSG00000013288	MAN2B2	-1.17739	-0.57045
ENSG00000111271	ACAD10	-1.18294	-2.31473
ENSG00000137767	SQRDL	-1.19088	-3.03969
ENSG00000056998	GYG2	-1.20372	-4.43115
ENSG00000040933	INPP4A	-1.20788	-2.23601
ENSG00000172340	SUCLG2	-1.21835	-2.46519
ENSG00000136854	STXBP1	-1.22441	-1.41487
ENSG00000198786	MT-ND5	-1.23679	-0.611733
ENSG00000132182	NUP210	-1.23836	-3.1082
ENSG00000023697	DERA	-1.25518	-1.62892
ENSG00000172828	CES3	-1.25641	-3.36226
ENSG00000074416	MGLL	-1.26002	-0.789384
ENSG00000069535	MAOB	-1.26224	-2.02084
ENSG00000135069	PSAT1	-1.27357	-3.26252
ENSG00000145476	CYP4V2	-1.28248	-1.06189
ENSG00000076555	ACACB	-1.28757	-2.85236
ENSG00000078070	MCCC1	-1.29551	-1.91664
ENSG00000092621	PHGDH	-1.29887	-1.64899
ENSG00000102172	SMS	-1.32416	-0.300738
ENSG00000133027	PEMT	-1.34181	-0.650255
ENSG00000110713	NUP98	-1.34487	-1.67288
ENSG00000137968	SLC44A5	-1.3456	-6.47817
ENSG00000116711	PLA2G4A	-1.35215	-3.13993
ENSG00000173409	ARV1	-1.35905	-1.65213
ENSG00000183010	PYCR1	-1.36096	-1.30413
ENSG00000165389	C14orf147	-1.36352	-0.72363
ENSG00000140396	NCOA2	-1.37052	-4.67472
ENSG00000196139	AKR1C3	-1.37444	-0.415313
ENSG00000174233	ADCY6	-1.37701	-0.758449
ENSG00000107679	PLEKHA1	-1.40044	-0.354505
ENSG00000108846	ABCC3	-1.42045	-2.0918
ENSG00000164100	NDST3	-1.43248	-2.27238
ENSG00000162174	ASRGL1	-1.43473	0.417907
ENSG00000128965	CHAC1	-1.43485	-1.41652
ENSG00000178700	DHFRL1	-1.4379	-1.60904
ENSG00000138193	PLCE1	-1.43857	-0.385677
ENSG00000172296	SPTLC3	-1.44062	-4.39366
ENSG00000204084	INPP5B	-1.44147	-2.10562
ENSG00000182054	IDH2	-1.44826	0.405219
ENSG00000138413	IDH1	-1.45039	-3.42943
ENSG00000106049	HIBADH	-1.45084	-1.82193
ENSG00000123689	G0S2	-1.45497	-3.41946
ENSG00000006071	ABCC8	-1.456	-4.78967
ENSG00000127511	SIN3B	-1.4707	0.4747
ENSG00000175445	LPL	-1.47553	-1.22897
ENSG00000133056	PIK3C2B	-1.48598	-4.28105
ENSG00000157350	ST3GAL2	-1.50087	0.479953
ENSG00000133835	HSD17B4	-1.50663	-1.53243
ENSG00000197165	SULT1A2	-1.50752	-1.03857
ENSG00000066926	FECH	-1.51123	-1.61482
ENSG00000125430	HS3ST3B1	-1.53043	-2.01155
ENSG00000114115	RBP1	-1.53892	-2.1874
ENSG00000021826	CPS1	-1.55502	-2.63187
ENSG00000198695	MT-ND6	-1.56871	-0.776363
ENSG00000173599	PC	-1.5766	-1.1338
ENSG00000204228	HSD17B8	-1.57957	-0.581859
ENSG00000150995	ITPR1	-1.59672	-4.78888
ENSG00000198814	GK	-1.61589	-3.14909
ENSG00000197296	FITM2	-1.6207	-1.85133
ENSG00000145284	SCD5	-1.63766	-3.84711
ENSG00000185352	HS6ST3	-1.65988	-4.7473
ENSG00000141401	IMPA2	-1.66463	-1.92958
ENSG00000175564	UCP3	-1.67559	-1.88188
ENSG00000114779	ABHD14B	-1.67737	-0.524894
ENSG00000009950	MLXIPL	-1.68878	-4.21627
ENSG00000130707	ASS1	-1.69633	-4.67113
ENSG00000136720	HS6ST1	-1.7064	-0.51854
ENSG00000165591	FAAH2	-1.73471	-4.47378
ENSG00000093217	XYLB	-1.73639	-0.908443
ENSG00000174951	FUT1	-1.73779	-4.70574
ENSG00000123384	AC137834.1	-1.74183	-1.49611
ENSG00000163082	SGPP2	-1.76104	-2.01668
ENSG00000070669	ASNS	-1.79204	-3.03229
ENSG00000006534	ALDH3B1	-1.79363	-1.67433
ENSG00000090013	BLVRB	-1.81015	0.834719
ENSG00000119938	PPP1R3C	-1.81164	-1.02321
ENSG00000075651	PLD1	-1.81552	-4.82577
ENSG00000151632	AKR1C2	-1.84529	-1.07526
ENSG00000141337	ARSG	-1.85323	-3.28217
ENSG00000123066	MED13L	-1.90952	-4.22361
ENSG00000136010	ALDH1L2	-1.9232	-3.79786
ENSG00000171723	GPHN	-1.92381	-4.37629
ENSG00000101255	TRIB3	-1.93129	-3.47517
ENSG00000109819	PPARGC1A	-1.94545	-5.2923
ENSG00000084676	NCOA1	-1.9456	-4.52331
ENSG00000112304	ACOT13	-1.96967	-0.760273
ENSG00000076716	GPC4	-1.98388	-4.91653
ENSG00000004799	PDK4	-1.98462	-4.75731
ENSG00000016391	CHDH	-1.98756	-2.51522
ENSG00000181513	ACBD4	-1.99565	-1.56543
ENSG00000132837	DMGDH	-2.0057	-4.88474
ENSG00000205309	NT5M	-2.0104	-1.93371
ENSG00000142798	HSPG2	-2.01765	-1.48611
ENSG00000198108	CHSY3	-2.02443	-3.8365
ENSG00000107902	LHPP	-2.05729	-1.47086
ENSG00000140284	SLC27A2	-2.06957	-2.49726
ENSG00000155252	PI4K2A	-2.08786	0.455792
ENSG00000150594	ADRA2A	-2.10443	-0.893109
ENSG00000179399	GPC5	-2.10626	-2.94296
ENSG00000104325	DECR1	-2.10811	-0.738198
ENSG00000185100	ADSSL1	-2.10927	-1.28477
ENSG00000100889	PCK2	-2.12067	-2.3679
ENSG00000151376	ME3	-2.13445	-2.56795
ENSG00000120915	EPHX2	-2.14679	-2.16312
ENSG00000154027	AK5	-2.15408	-2.43852
ENSG00000158104	HPD	-2.17046	-1.52961
ENSG00000163590	PPM1L	-2.22001	-3.42163
ENSG00000144645	OSBPL10	-2.22095	-3.35164
ENSG00000165475	CRYL1	-2.23372	-4.19814
ENSG00000150867	PIP5K2A	-2.27558	-2.57106
ENSG00000133812	SBF2	-2.31561	-4.72389
ENSG00000103056	SMPD3	-2.3387	-1.49504
ENSG00000186111	PIP5K1C	-2.34232	-0.581899
ENSG00000175198	PCCA	-2.38703	-3.63884
ENSG00000108602	ALDH3A1	-2.41989	-0.79499
ENSG00000075643	MOCOS	-2.61091	-3.05885
ENSG00000187486	KCNJ11	-2.72821	-4.86958
ENSG00000182621	PLCB1	-2.8754	-4.45092
ENSG00000065833	ME1	-2.89522	-1.98207
ENSG00000164904	ALDH7A1	-2.93333	-1.20799
ENSG00000153291	SLC25A27	-2.96184	-2.12393
ENSG00000083123	BCKDHB	-3.36121	-4.02378
ENSG00000107242	PIP5K1B	-3.48581	-7.19183
